# Supplementary material for: Nickel sulfide nanocrystals on nitrogen-doped porous carbon nanotubes with high-efficiency electrocatalysis for room-temperature sodium-sulfur batteries
Source: Nat Commun. 2019 Oct 22;10:4793. doi: 10.1038/s41467-019-11600-3 (PMC6805862; doi:10.1038/s41467-019-11600-3)
Supplement: Supplementary file 3 — Source Data file [file 41467_2019_11600_MOESM3_ESM.xlsx]

## Sheet: Figure 1d
		data1-NPCTS								data2-NiS2@NPCTS				data4-S
Figure 1d	XRD patterns	degree	intensity							degree	intensity			degree	intensity
		10	15933							10	8472.57			10	6548.19
		10.02	15953							10.02	8463.57			10.02	6465.19
This is the Source Data file.		10.04	15783							10.04	8463.57			10.04	6364.19
		10.06	15893							10.06	8465.57			10.06	6327.19
		10.08	16133							10.08	8408.57			10.08	6349.19
		10.1	15818							10.1	8355.57			10.1	6342.19
		10.12	15813							10.12	8268.57			10.12	6412.19
		10.14	15718							10.14	8251.57			10.14	6351.19
		10.16	15588							10.16	8248.57			10.16	6190.19
		10.18	15508							10.18	8251.57			10.18	6155.19
		10.2	15383							10.2	8262.57			10.2	6107.19
		10.22	15538							10.22	8181.57			10.22	5989.19
		10.24	15433							10.24	7989.57			10.24	6004.19
		10.26	15533							10.26	8112.57			10.26	5963.19
		10.28	15468							10.28	8144.57			10.28	5944.19
		10.3	15343							10.3	8069.57			10.3	5902.19
		10.32	15493							10.32	7938.57			10.32	5813.19
		10.34	15193							10.34	7855.57			10.34	5918.19
		10.36	15243							10.36	7828.57			10.36	5849.19
		10.38	15333							10.38	7778.57			10.38	5654.19
		10.4	15118							10.4	7768.57			10.4	5609.19
		10.42	15198							10.42	7817.57			10.42	5583.19
		10.44	15038							10.44	7720.57			10.44	5626.19
		10.46	14773							10.46	7612.57			10.46	5629.19
		10.48	14703							10.48	7648.57			10.48	5556.19
		10.5	14773							10.5	7664.57			10.5	5568.19
		10.52	14693							10.52	7551.57			10.52	5608.19
		10.54	14588							10.54	7401.57			10.54	5531.19
		10.56	14628							10.56	7457.57			10.56	5515.19
		10.58	14658							10.58	7614.57			10.58	5401.19
		10.6	14598							10.6	7565.57			10.6	5333.19
		10.62	14683							10.62	7486.57			10.62	5425.19
		10.64	14773							10.64	7451.57			10.64	5398.19
		10.66	14573							10.66	7408.57			10.66	5138.19
		10.68	14548							10.68	7498.57			10.68	5222.19
		10.7	14528							10.7	7371.57			10.7	5212.19
		10.72	14438							10.72	7286.57			10.72	5131.19
		10.74	14373							10.74	7263.57			10.74	5128.19
		10.76	14138							10.76	7206.57			10.76	5102.19
		10.78	14083							10.78	7075.57			10.78	5061.19
		10.8	14238							10.8	7164.57			10.8	4983.19
		10.82	14218							10.82	7201.57			10.82	5011.19
		10.84	14273							10.84	7047.57			10.84	4902.19
		10.86	14388							10.86	7044.57			10.86	4842.19
		10.88	14098							10.88	7193.57			10.88	4841.19
		10.9	13933							10.9	7158.57			10.9	4840.19
		10.92	13948							10.92	7102.57			10.92	4866.19
		10.94	13933							10.94	6979.57			10.94	4731.19
		10.96	14028							10.96	6924.57			10.96	4784.19
		10.98	13923							10.98	6926.57			10.98	4762.19
		11	13948							11	6884.57			11	4694.19
		11.02	13908							11.02	6694.57			11.02	4524.19
		11.04	13973							11.04	6751.57			11.04	4534.19
		11.06	14068							11.06	6848.57			11.06	4529.19
		11.08	13753							11.08	6712.57			11.08	4523.19
		11.1	13548							11.1	6636.57			11.1	4551.19
		11.12	13563							11.12	6587.57			11.12	4460.19
		11.14	13513							11.14	6608.57			11.14	4414.19
		11.16	13473							11.16	6560.57			11.16	4377.19
		11.18	13368							11.18	6512.57			11.18	4313.19
		11.2	13278							11.2	6485.57			11.2	4303.19
		11.22	13123							11.22	6488.57			11.22	4238.19
		11.24	13178							11.24	6423.57			11.24	4288.19
		11.26	13258							11.26	6390.57			11.26	4178.19
		11.28	13333							11.28	6399.57			11.28	4108.19
		11.3	13273							11.3	6409.57			11.3	4067.19
		11.32	12993							11.32	6402.57			11.32	4089.19
		11.34	12878							11.34	6302.57			11.34	4141.19
		11.36	12963							11.36	6284.57			11.36	4111.19
		11.38	12963							11.38	6209.57			11.38	4020.19
		11.4	12628							11.4	6246.57			11.4	4002.19
		11.42	12823							11.42	6207.57			11.42	4031.19
		11.44	13028							11.44	6153.57			11.44	3899.19
		11.46	12758							11.46	6032.57			11.46	3814.19
		11.48	12758							11.48	6022.57			11.48	3872.19
		11.5	12828							11.5	6054.57			11.5	3797.19
		11.52	12678							11.52	6051.57			11.52	3774.19
		11.54	12248							11.54	5949.57			11.54	3740.19
		11.56	12513							11.56	5883.57			11.56	3687.19
		11.58	12518							11.58	5867.57			11.58	3751.19
		11.6	12408							11.6	5802.57			11.6	3697.19
		11.62	12453							11.62	5816.57			11.62	3619.19
		11.64	12423							11.64	5779.57			11.64	3606.19
		11.66	12473							11.66	5923.57			11.66	3665.19
		11.68	12633							11.68	5835.57			11.68	3658.19
		11.7	12543							11.7	5812.57			11.7	3632.19
		11.72	12543							11.72	5731.57			11.72	3627.19
		11.74	12423							11.74	5618.57			11.74	3556.19
		11.76	12263							11.76	5583.57			11.76	3606.19
		11.78	12308							11.78	5645.57			11.78	3600.19
		11.8	12478							11.8	5549.57			11.8	3588.19
		11.82	12233							11.82	5518.57			11.82	3560.19
		11.84	12168							11.84	5631.57			11.84	3522.19
		11.86	12038							11.86	5588.57			11.86	3494.19
		11.88	12023							11.88	5568.57			11.88	3433.19
		11.9	11988							11.9	5515.57			11.9	3366.19
		11.92	11823							11.92	5539.57			11.92	3281.19
		11.94	12098							11.94	5606.57			11.94	3281.19
		11.96	12008							11.96	5517.57			11.96	3307.19
		11.98	11913							11.98	5408.57			11.98	3310.19
		12	11943							12	5383.57			12	3223.19
		12.02	11873							12.02	5410.57			12.02	3218.19
		12.04	11803							12.04	5354.57			12.04	3157.19
		12.06	11888							12.06	5304.57			12.06	3115.19
		12.08	11798							12.08	5379.57			12.08	3137.19
		12.1	11598							12.1	5313.57			12.1	3170.19
		12.12	11783							12.12	5279.57			12.12	3101.19
		12.14	11718							12.14	5238.57			12.14	3116.19
		12.16	11743							12.16	5256.57			12.16	3059.19
		12.18	11693							12.18	5215.57			12.18	2946.19
		12.2	11513							12.2	5171.57			12.2	3010.19
		12.22	11638							12.22	5182.57			12.22	2965.19
		12.24	11788							12.24	5146.57			12.24	2885.19
		12.26	11638							12.26	5171.57			12.26	2938.19
		12.28	11403							12.28	5101.57			12.28	2966.19
		12.3	11438							12.3	5089.57			12.3	2930.19
		12.32	11373							12.32	5174.57			12.32	2825.19
		12.34	11268							12.34	5153.57			12.34	2886.19
		12.36	11493							12.36	5072.57			12.36	2892.19
		12.38	11593							12.38	5032.57			12.38	2848.19
		12.4	11448							12.4	5077.57			12.4	2863.19
		12.42	11538							12.42	5089.57			12.42	2955.19
		12.44	11413							12.44	4998.57			12.44	2843.19
		12.46	11503							12.46	5048.57			12.46	2744.19
		12.48	11403							12.48	5000.57			12.48	2797.19
		12.5	11338							12.5	4990.57			12.5	2770.19
		12.52	11383							12.52	4971.57			12.52	2738.19
		12.54	11318							12.54	4967.57			12.54	2793.19
		12.56	11438							12.56	4957.57			12.56	2830.19
		12.58	11293							12.58	4969.57			12.58	2729.19
		12.6	11138							12.6	4942.57			12.6	2762.19
		12.62	11138							12.62	4990.57			12.62	2746.19
		12.64	11278							12.64	4953.57			12.64	2777.19
		12.66	11343							12.66	4929.57			12.66	2811.19
		12.68	11263							12.68	4896.57			12.68	2810.19
		12.7	11273							12.7	4919.57			12.7	2792.19
		12.72	11263							12.72	4941.57			12.72	2825.19
		12.74	11298							12.74	4993.57			12.74	2813.19
		12.76	11293							12.76	4890.57			12.76	2683.19
		12.78	11123							12.78	4901.57			12.78	2666.19
		12.8	11143							12.8	4868.57			12.8	2703.19
		12.82	11303							12.82	4914.57			12.82	2778.19
		12.84	11408							12.84	4887.57			12.84	2699.19
		12.86	11313							12.86	4897.57			12.86	2701.19
		12.88	11273							12.88	4849.57			12.88	2665.19
		12.9	11043							12.9	4905.57			12.9	2634.19
		12.92	11238							12.92	4883.57			12.92	2753.19
		12.94	11273							12.94	4834.57			12.94	2774.19
		12.96	11173							12.96	4813.57			12.96	2720.19
		12.98	11063							12.98	4836.57			12.98	2704.19
		13	11188							13	4874.57			13	2713.19
		13.02	11093							13.02	4919.57			13.02	2656.19
		13.04	11018							13.04	4898.57			13.04	2682.19
		13.06	10853							13.06	4849.57			13.06	2685.19
		13.08	10973							13.08	4751.57			13.08	2684.19
		13.1	11033							13.1	4772.57			13.1	2666.19
		13.12	11143							13.12	4793.57			13.12	2647.19
		13.14	11183							13.14	4805.57			13.14	2645.19
		13.16	11248							13.16	4857.57			13.16	2648.19
		13.18	11238							13.18	4845.57			13.18	2705.19
		13.2	11148							13.2	4842.57			13.2	2711.19
		13.22	11238							13.22	4797.57			13.22	2633.19
		13.24	11073							13.24	4794.57			13.24	2658.19
		13.26	11053							13.26	4744.57			13.26	2722.19
		13.28	11048							13.28	4826.57			13.28	2654.19
		13.3	11048							13.3	4821.57			13.3	2694.19
		13.32	11108							13.32	4852.57			13.32	2696.19
		13.34	11063							13.34	4866.57			13.34	2649.19
		13.36	10953							13.36	4844.57			13.36	2621.19
		13.38	10868							13.38	4835.57			13.38	2618.19
		13.4	10978							13.4	4861.57			13.4	2593.19
		13.42	11078							13.42	4775.57			13.42	2665.19
		13.44	10958							13.44	4860.57			13.44	2585.19
		13.46	11028							13.46	4790.57			13.46	2632.19
		13.48	10958							13.48	4782.57			13.48	2613.19
		13.5	10848							13.5	4788.57			13.5	2686.19
		13.52	10938							13.52	4643.57			13.52	2652.19
		13.54	10978							13.54	4688.57			13.54	2577.19
		13.56	11088							13.56	4691.57			13.56	2641.19
		13.58	10863							13.58	4688.57			13.58	2622.19
		13.6	10923							13.6	4768.57			13.6	2597.19
		13.62	10958							13.62	4788.57			13.62	2672.19
		13.64	10938							13.64	4794.57			13.64	2674.19
		13.66	10828							13.66	4774.57			13.66	2668.19
		13.68	10748							13.68	4814.57			13.68	2697.19
		13.7	10913							13.7	4817.57			13.7	2687.19
		13.72	10888							13.72	4732.57			13.72	2656.19
		13.74	10928							13.74	4728.57			13.74	2665.19
		13.76	10918							13.76	4653.57			13.76	2740.19
		13.78	10788							13.78	4657.57			13.78	2708.19
		13.8	10678							13.8	4624.57			13.8	2632.19
		13.82	10678							13.82	4683.57			13.82	2615.19
		13.84	10898							13.84	4693.57			13.84	2627.19
		13.86	10913							13.86	4762.57			13.86	2581.19
		13.88	10973							13.88	4705.57			13.88	2572.19
		13.9	10798							13.9	4607.57			13.9	2539.19
		13.92	10933							13.92	4646.57			13.92	2502.19
		13.94	10908							13.94	4634.57			13.94	2575.19
		13.96	10918							13.96	4639.57			13.96	2594.19
		13.98	10938							13.98	4608.57			13.98	2586.19
		14	10953							14	4648.57			14	2629.19
		14.02	10863							14.02	4647.57			14.02	2650.19
		14.04	10988							14.04	4643.57			14.04	2614.19
		14.06	10953							14.06	4667.57			14.06	2545.19
		14.08	10893							14.08	4579.57			14.08	2603.19
		14.1	10808							14.1	4620.57			14.1	2631.19
		14.12	10763							14.12	4615.57			14.12	2593.19
		14.14	10783							14.14	4572.57			14.14	2598.19
		14.16	10738							14.16	4483.57			14.16	2601.19
		14.18	10718							14.18	4552.57			14.18	2531.19
		14.2	10778							14.2	4549.57			14.2	2535.19
		14.22	10868							14.22	4620.57			14.22	2570.19
		14.24	10778							14.24	4640.57			14.24	2602.19
		14.26	10828							14.26	4614.57			14.26	2565.19
		14.28	10603							14.28	4627.57			14.28	2599.19
		14.3	10668							14.3	4640.57			14.3	2537.19
		14.32	10668							14.32	4584.57			14.32	2567.19
		14.34	10788							14.34	4598.57			14.34	2491.19
		14.36	10868							14.36	4592.57			14.36	2534.19
		14.38	10818							14.38	4600.57			14.38	2628.19
		14.4	10588							14.4	4585.57			14.4	2588.19
		14.42	10653							14.42	4586.57			14.42	2560.19
		14.44	10743							14.44	4631.57			14.44	2596.19
		14.46	10773							14.46	4517.57			14.46	2598.19
		14.48	10703							14.48	4529.57			14.48	2566.19
		14.5	10623							14.5	4603.57			14.5	2592.19
		14.52	10553							14.52	4605.57			14.52	2604.19
		14.54	10543							14.54	4636.57			14.54	2517.19
		14.56	10523							14.56	4511.57			14.56	2447.19
		14.58	10583							14.58	4515.57			14.58	2515.19
		14.6	10623							14.6	4527.57			14.6	2545.19
		14.62	10648							14.62	4639.57			14.62	2610.19
		14.64	10708							14.64	4562.57			14.64	2553.19
		14.66	10803							14.66	4573.57			14.66	2546.19
		14.68	10578							14.68	4542.57			14.68	2487.19
		14.7	10568							14.7	4611.57			14.7	2564.19
		14.72	10603							14.72	4651.57			14.72	2639.19
		14.74	10408							14.74	4559.57			14.74	2554.19
		14.76	10563							14.76	4467.57			14.76	2571.19
		14.78	10618							14.78	4467.57			14.78	2586.19
		14.8	10598							14.8	4449.57			14.8	2525.19
		14.82	10633							14.82	4525.57			14.82	2547.19
		14.84	10753							14.84	4593.57			14.84	2565.19
		14.86	10628							14.86	4607.57			14.86	2568.19
		14.88	10418							14.88	4578.57			14.88	2579.19
		14.9	10503							14.9	4518.57			14.9	2593.19
		14.92	10478							14.92	4507.57			14.92	2576.19
		14.94	10483							14.94	4462.57			14.94	2611.19
		14.96	10723							14.96	4420.57			14.96	2595.19
		14.98	10608							14.98	4493.57			14.98	2631.19
		15	10503							15	4557.57			15	2511.19
		15.02	10598							15.02	4531.57			15.02	2515.19
		15.04	10538							15.04	4508.57			15.04	2545.19
		15.06	10513							15.06	4447.57			15.06	2513.19
		15.08	10628							15.08	4494.57			15.08	2518.19
		15.1	10533							15.1	4451.57			15.1	2550.19
		15.12	10438							15.12	4375.57			15.12	2604.19
		15.14	10423							15.14	4484.57			15.14	2554.19
		15.16	10468							15.16	4508.57			15.16	2627.19
		15.18	10503							15.18	4436.57			15.18	2632.19
		15.2	10528							15.2	4435.57			15.2	2572.19
		15.22	10413							15.22	4434.57			15.22	2559.19
		15.24	10403							15.24	4442.57			15.24	2553.19
		15.26	10668							15.26	4407.57			15.26	2589.19
		15.28	10453							15.28	4428.57			15.28	2561.19
		15.3	10653							15.3	4447.57			15.3	2496.19
		15.32	10673							15.32	4422.57			15.32	2499.19
		15.34	10528							15.34	4383.57			15.34	2550.19
		15.36	10403							15.36	4392.57			15.36	2548.19
		15.38	10483							15.38	4378.57			15.38	2562.19
		15.4	10403							15.4	4466.57			15.4	2498.19
		15.42	10568							15.42	4472.57			15.42	2549.19
		15.44	10468							15.44	4482.57			15.44	2591.19
		15.46	10303							15.46	4429.57			15.46	2635.19
		15.48	10353							15.48	4420.57			15.48	2672.19
		15.5	10433							15.5	4481.57			15.5	2637.19
		15.52	10528							15.52	4468.57			15.52	2616.19
		15.54	10538							15.54	4499.57			15.54	2666.19
		15.56	10448							15.56	4460.57			15.56	2738.19
		15.58	10398							15.58	4462.57			15.58	2870.19
		15.6	10438							15.6	4491.57			15.6	2923.19
		15.62	10523							15.62	4463.57			15.62	3085.19
		15.64	10443							15.64	4453.57			15.64	3196.19
		15.66	10483							15.66	4506.57			15.66	3164.19
		15.68	10503							15.68	4481.57			15.68	3190.19
		15.7	10533							15.7	4372.57			15.7	3029.19
		15.72	10453							15.72	4338.57			15.72	2879.19
		15.74	10413							15.74	4376.57			15.74	2809.19
		15.76	10318							15.76	4431.57			15.76	2743.19
		15.78	10478							15.78	4368.57			15.78	2720.19
		15.8	10578							15.8	4388.57			15.8	2815.19
		15.82	10548							15.82	4462.57			15.82	2771.19
		15.84	10463							15.84	4379.57			15.84	2743.19
		15.86	10368							15.86	4350.57			15.86	2711.19
		15.88	10343							15.88	4383.57			15.88	2577.19
		15.9	10068							15.9	4424.57			15.9	2551.19
		15.92	10248							15.92	4412.57			15.92	2566.19
		15.94	10378							15.94	4360.57			15.94	2445.19
		15.96	10463							15.96	4353.57			15.96	2497.19
		15.98	10418							15.98	4345.57			15.98	2479.19
		16	10428							16	4354.57			16	2494.19
		16.02	10398							16.02	4425.57			16.02	2466.19
		16.04	10423							16.04	4424.57			16.04	2490.19
		16.06	10478							16.06	4358.57			16.06	2552.19
		16.08	10553							16.08	4423.57			16.08	2536.19
		16.1	10458							16.1	4357.57			16.1	2462.19
		16.12	10398							16.12	4368.57			16.12	2518.19
		16.14	10438							16.14	4379.57			16.14	2527.19
		16.16	10323							16.16	4347.57			16.16	2493.19
		16.18	10393							16.18	4332.57			16.18	2444.19
		16.2	10323							16.2	4303.57			16.2	2472.19
		16.22	10198							16.22	4340.57			16.22	2491.19
		16.24	10338							16.24	4329.57			16.24	2524.19
		16.26	10188							16.26	4290.57			16.26	2514.19
		16.28	10178							16.28	4281.57			16.28	2479.19
		16.3	10353							16.3	4252.57			16.3	2465.19
		16.32	10303							16.32	4338.57			16.32	2443.19
		16.34	10283							16.34	4323.57			16.34	2440.19
		16.36	10168							16.36	4335.57			16.36	2461.19
		16.38	10168							16.38	4389.57			16.38	2472.19
		16.4	10178							16.4	4331.57			16.4	2473.19
		16.42	10238							16.42	4301.57			16.42	2459.19
		16.44	10208							16.44	4316.57			16.44	2501.19
		16.46	10343							16.46	4273.57			16.46	2459.19
		16.48	10303							16.48	4338.57			16.48	2484.19
		16.5	10493							16.5	4377.57			16.5	2479.19
		16.52	10578							16.52	4393.57			16.52	2435.19
		16.54	10358							16.54	4370.57			16.54	2433.19
		16.56	10378							16.56	4292.57			16.56	2508.19
		16.58	10368							16.58	4319.57			16.58	2430.19
		16.6	10263							16.6	4310.57			16.6	2384.19
		16.62	10173							16.62	4310.57			16.62	2377.19
		16.64	10283							16.64	4300.57			16.64	2387.19
		16.66	10333							16.66	4310.57			16.66	2433.19
		16.68	10348							16.68	4308.57			16.68	2373.19
		16.7	10298							16.7	4306.57			16.7	2302.19
		16.72	10348							16.72	4270.57			16.72	2340.19
		16.74	10393							16.74	4280.57			16.74	2351.19
		16.76	10258							16.76	4342.57			16.76	2344.19
		16.78	10258							16.78	4345.57			16.78	2369.19
		16.8	10283							16.8	4352.57			16.8	2346.19
		16.82	10378							16.82	4295.57			16.82	2373.19
		16.84	10353							16.84	4269.57			16.84	2379.19
		16.86	10253							16.86	4345.57			16.86	2417.19
		16.88	10208							16.88	4316.57			16.88	2396.19
		16.9	10288							16.9	4306.57			16.9	2331.19
		16.92	10353							16.92	4290.57			16.92	2366.19
		16.94	10248							16.94	4289.57			16.94	2326.19
		16.96	10368							16.96	4259.57			16.96	2350.19
		16.98	10298							16.98	4313.57			16.98	2336.19
		17	10273							17	4291.57			17	2354.19
		17.02	10228							17.02	4283.57			17.02	2351.19
		17.04	10273							17.04	4293.57			17.04	2325.19
		17.06	10263							17.06	4298.57			17.06	2296.19
		17.08	10218							17.08	4280.57			17.08	2308.19
		17.1	10288							17.1	4264.57			17.1	2290.19
		17.12	10248							17.12	4275.57			17.12	2314.19
		17.14	10088							17.14	4311.57			17.14	2336.19
		17.16	10133							17.16	4325.57			17.16	2331.19
		17.18	10083							17.18	4298.57			17.18	2283.19
		17.2	9993.03							17.2	4244.57			17.2	2213.19
		17.22	10078							17.22	4284.57			17.22	2224.19
		17.24	10198							17.24	4324.57			17.24	2198.19
		17.26	10188							17.26	4324.57			17.26	2195.19
		17.28	10023							17.28	4304.57			17.28	2270.19
		17.3	10188							17.3	4247.57			17.3	2277.19
		17.32	10113							17.32	4194.57			17.32	2309.19
		17.34	10088							17.34	4158.57			17.34	2288.19
		17.36	10033							17.36	4193.57			17.36	2210.19
		17.38	10008							17.38	4203.57			17.38	2274.19
		17.4	10163							17.4	4296.57			17.4	2251.19
		17.42	10213							17.42	4267.57			17.42	2238.19
		17.44	10143							17.44	4190.57			17.44	2277.19
		17.46	10168							17.46	4239.57			17.46	2208.19
		17.48	10198							17.48	4270.57			17.48	2193.19
		17.5	10223							17.5	4233.57			17.5	2216.19
		17.52	10163							17.52	4170.57			17.52	2218.19
		17.54	10253							17.54	4233.57			17.54	2276.19
		17.56	10168							17.56	4259.57			17.56	2263.19
		17.58	10138							17.58	4276.57			17.58	2243.19
		17.6	10253							17.6	4268.57			17.6	2223.19
		17.62	10243							17.62	4210.57			17.62	2203.19
		17.64	10128							17.64	4229.57			17.64	2219.19
		17.66	10043							17.66	4200.57			17.66	2278.19
		17.68	10043							17.68	4175.57			17.68	2276.19
		17.7	10023							17.7	4232.57			17.7	2208.19
		17.72	10178							17.72	4232.57			17.72	2176.19
		17.74	10163							17.74	4250.57			17.74	2129.19
		17.76	10133							17.76	4184.57			17.76	2200.19
		17.78	10268							17.78	4205.57			17.78	2195.19
		17.8	10338							17.8	4224.57			17.8	2213.19
		17.82	10278							17.82	4245.57			17.82	2229.19
		17.84	10313							17.84	4243.57			17.84	2188.19
		17.86	10288							17.86	4229.57			17.86	2152.19
		17.88	10183							17.88	4209.57			17.88	2196.19
		17.9	10128							17.9	4222.57			17.9	2216.19
		17.92	10063							17.92	4127.57			17.92	2198.19
		17.94	10118							17.94	4113.57			17.94	2148.19
		17.96	10148							17.96	4203.57			17.96	2145.19
		17.98	10118							17.98	4223.57			17.98	2139.19
		18	10073							18	4265.57			18	2118.19
		18.02	10023							18.02	4185.57			18.02	2170.19
		18.04	10128							18.04	4177.57			18.04	2131.19
		18.06	10123							18.06	4135.57			18.06	2183.19
		18.08	10138							18.08	4159.57			18.08	2208.19
		18.1	10148							18.1	4242.57			18.1	2147.19
		18.12	10018							18.12	4149.57			18.12	2189.19
		18.14	9893.03							18.14	4155.57			18.14	2089.19
		18.16	9983.03							18.16	4195.57			18.16	2142.19
		18.18	10068							18.18	4184.57			18.18	2128.19
		18.2	10048							18.2	4182.57			18.2	2147.19
		18.22	10048							18.22	4186.57			18.22	2242.19
		18.24	9918.03							18.24	4155.57			18.24	2220.19
		18.26	9968.03							18.26	4095.57			18.26	2170.19
		18.28	10108							18.28	4149.57			18.28	2179.19
		18.3	10033							18.3	4212.57			18.3	2185.19
		18.32	9983.03							18.32	4144.57			18.32	2196.19
		18.34	10088							18.34	4155.57			18.34	2167.19
		18.36	10088							18.36	4146.57			18.36	2132.19
		18.38	9983.03							18.38	4149.57			18.38	2092.19
		18.4	10043							18.4	4190.57			18.4	2109.19
		18.42	10118							18.42	4122.57			18.42	2091.19
		18.44	10138							18.44	4144.57			18.44	2095.19
		18.46	9953.03							18.46	4164.57			18.46	2024.19
		18.48	9958.03							18.48	4142.57			18.48	2056.19
		18.5	9978.03							18.5	4144.57			18.5	2019.19
		18.52	9943.03							18.52	4208.57			18.52	2017.19
		18.54	9878.03							18.54	4201.57			18.54	2044.19
		18.56	9883.03							18.56	4181.57			18.56	2124.19
		18.58	9923.03							18.58	4164.57			18.58	2114.19
		18.6	9808.03							18.6	4167.57			18.6	2135.19
		18.62	9943.03							18.62	4103.57			18.62	2142.19
		18.64	9923.03							18.64	4128.57			18.64	2149.19
		18.66	9743.03							18.66	4145.57			18.66	2147.19
		18.68	9798.03							18.68	4076.57			18.68	2142.19
		18.7	9863.03							18.7	4119.57			18.7	2173.19
		18.72	9818.03							18.72	4090.57			18.72	2143.19
		18.74	9928.03							18.74	4123.57			18.74	2130.19
		18.76	9848.03							18.76	4148.57			18.76	2065.19
		18.78	9873.03							18.78	4134.57			18.78	2063.19
		18.8	9683.03							18.8	4140.57			18.8	2026.19
		18.82	9678.03							18.82	4089.57			18.82	2060.19
		18.84	9728.03							18.84	4079.57			18.84	2075.19
		18.86	9903.03							18.86	4054.57			18.86	2039.19
		18.88	9863.03							18.88	4076.57			18.88	2054.19
		18.9	9873.03							18.9	4121.57			18.9	2059.19
		18.92	9888.03							18.92	4080.57			18.92	2006.19
		18.94	9823.03							18.94	4053.57			18.94	1960.19
		18.96	9863.03							18.96	4120.57			18.96	2000.19
		18.98	9833.03							18.98	4141.57			18.98	1994.19
		19	9783.03							19	4085.57			19	1972.19
		19.02	9793.03							19.02	4056.57			19.02	1991.19
		19.04	9808.03							19.04	4078.57			19.04	1959.19
		19.06	9863.03							19.06	4089.57			19.06	1900.19
		19.08	9903.03							19.08	4093.57			19.08	1970.19
		19.1	9763.03							19.1	4086.57			19.1	1970.19
		19.12	9703.03							19.12	4081.57			19.12	1959.19
		19.14	9823.03							19.14	4085.57			19.14	1933.19
		19.16	9778.03							19.16	4130.57			19.16	1956.19
		19.18	9723.03							19.18	4136.57			19.18	1941.19
		19.2	9908.03							19.2	4051.57			19.2	1943.19
		19.22	9998.03							19.22	4049.57			19.22	1974.19
		19.24	9923.03							19.24	4047.57			19.24	2021.19
		19.26	9748.03							19.26	4091.57			19.26	1966.19
		19.28	9918.03							19.28	4113.57			19.28	1951.19
		19.3	9988.03							19.3	4123.57			19.3	1919.19
		19.32	9953.03							19.32	4067.57			19.32	1972.19
		19.34	9868.03							19.34	4077.57			19.34	1971.19
		19.36	9818.03							19.36	4074.57			19.36	2031.19
		19.38	9833.03							19.38	4077.57			19.38	2000.19
		19.4	9788.03							19.4	4077.57			19.4	1971.19
		19.42	9748.03							19.42	4110.57			19.42	1942.19
		19.44	9663.03							19.44	4050.57			19.44	1927.19
		19.46	9683.03							19.46	4041.57			19.46	1906.19
		19.48	9778.03							19.48	4121.57			19.48	1952.19
		19.5	9838.03							19.5	4154.57			19.5	1927.19
		19.52	9848.03							19.52	4082.57			19.52	1849.19
		19.54	9748.03							19.54	4034.57			19.54	1890.19
		19.56	9778.03							19.56	4096.57			19.56	1903.19
		19.58	9863.03							19.58	4067.57			19.58	1905.19
		19.6	9733.03							19.6	4017.57			19.6	1845.19
		19.62	9708.03							19.62	4127.57			19.62	1877.19
		19.64	9583.03							19.64	4115.57			19.64	1906.19
		19.66	9733.03							19.66	4087.57			19.66	1872.19
		19.68	9743.03							19.68	4091.57			19.68	1902.19
		19.7	9738.03							19.7	4047.57			19.7	1862.19
		19.72	9838.03							19.72	4083.57			19.72	1869.19
		19.74	9888.03							19.74	4076.57			19.74	1848.19
		19.76	9803.03							19.76	4039.57			19.76	1893.19
		19.78	9853.03							19.78	4056.57			19.78	1842.19
		19.8	9893.03							19.8	4120.57			19.8	1876.19
		19.82	9818.03							19.82	4046.57			19.82	1843.19
		19.84	9688.03							19.84	4042.57			19.84	1831.19
		19.86	9758.03							19.86	4055.57			19.86	1857.19
		19.88	9648.03							19.88	4047.57			19.88	1833.19
		19.9	9733.03							19.9	4047.57			19.9	1866.19
		19.92	9758.03							19.92	4072.57			19.92	1908.19
		19.94	9673.03							19.94	4040.57			19.94	1881.19
		19.96	9588.03							19.96	4051.57			19.96	1858.19
		19.98	9638.03							19.98	4046.57			19.98	1866.19
		20	9838.03							20	4074.57			20	1822.19
		20.02	9893.03							20.02	4118.57			20.02	1771.19
		20.04	9938.03							20.04	4079.57			20.04	1795.19
		20.06	9808.03							20.06	4079.57			20.06	1787.19
		20.08	9798.03							20.08	4035.57			20.08	1816.19
		20.1	9833.03							20.1	3995.57			20.1	1802.19
		20.12	9823.03							20.12	3994.57			20.12	1770.19
		20.14	9833.03							20.14	3985.57			20.14	1788.19
		20.16	9898.03							20.16	4013.57			20.16	1739.19
		20.18	9788.03							20.18	4070.57			20.18	1676.19
		20.2	9688.03							20.2	4050.57			20.2	1681.19
		20.22	9658.03							20.22	4082.57			20.22	1697.19
		20.24	9573.03							20.24	3978.57			20.24	1744.19
		20.26	9653.03							20.26	3971.57			20.26	1696.19
		20.28	9683.03							20.28	3962.57			20.28	1744.19
		20.3	9633.03							20.3	3924.57			20.3	1742.19
		20.32	9733.03							20.32	3918.57			20.32	1692.19
		20.34	9668.03							20.34	4000.57			20.34	1656.19
		20.36	9703.03							20.36	4016.57			20.36	1696.19
		20.38	9773.03							20.38	4061.57			20.38	1720.19
		20.4	9648.03							20.4	4097.57			20.4	1719.19
		20.42	9698.03							20.42	4093.57			20.42	1687.19
		20.44	9763.03							20.44	4059.57			20.44	1647.19
		20.46	9713.03							20.46	4090.57			20.46	1629.19
		20.48	9678.03							20.48	4082.57			20.48	1724.19
		20.5	9733.03							20.5	4095.57			20.5	1690.19
		20.52	9723.03							20.52	4109.57			20.52	1687.19
		20.54	9783.03							20.54	4124.57			20.54	1721.19
		20.56	9808.03							20.56	4109.57			20.56	1714.19
		20.58	9718.03							20.58	4084.57			20.58	1654.19
		20.6	9793.03							20.6	4074.57			20.6	1608.19
		20.62	9833.03							20.62	4103.57			20.62	1636.19
		20.64	9763.03							20.64	4030.57			20.64	1599.19
		20.66	9638.03							20.66	4045.57			20.66	1610.19
		20.68	9633.03							20.68	4017.57			20.68	1638.19
		20.7	9718.03							20.7	3992.57			20.7	1632.19
		20.72	9733.03							20.72	4012.57			20.72	1569.19
		20.74	9658.03							20.74	3948.57			20.74	1613.19
		20.76	9578.03							20.76	3929.57			20.76	1572.19
		20.78	9568.03							20.78	3970.57			20.78	1559.19
		20.8	9633.03							20.8	4018.57			20.8	1619.19
		20.82	9623.03							20.82	4054.57			20.82	1657.19
		20.84	9643.03							20.84	4039.57			20.84	1651.19
		20.86	9713.03							20.86	3997.57			20.86	1612.19
		20.88	9698.03							20.88	3983.57			20.88	1643.19
		20.9	9678.03							20.9	3995.57			20.9	1628.19
		20.92	9663.03							20.92	3994.57			20.92	1606.19
		20.94	9673.03							20.94	4024.57			20.94	1644.19
		20.96	9673.03							20.96	4036.57			20.96	1625.19
		20.98	9733.03							20.98	4025.57			20.98	1580.19
		21	9773.03							21	3997.57			21	1584.19
		21.02	9648.03							21.02	3992.57			21.02	1595.19
		21.04	9608.03							21.04	3978.57			21.04	1605.19
		21.06	9678.03							21.06	3994.57			21.06	1592.19
		21.08	9793.03							21.08	4062.57			21.08	1601.19
		21.1	9573.03							21.1	3984.57			21.1	1621.19
		21.12	9498.03							21.12	3975.57			21.12	1633.19
		21.14	9563.03							21.14	4051.57			21.14	1585.19
		21.16	9653.03							21.16	4003.57			21.16	1597.19
		21.18	9803.03							21.18	3950.57			21.18	1582.19
		21.2	9708.03							21.2	3985.57			21.2	1549.19
		21.22	9588.03							21.22	4024.57			21.22	1558.19
		21.24	9653.03							21.24	3972.57			21.24	1575.19
		21.26	9683.03							21.26	3985.57			21.26	1544.19
		21.28	9743.03							21.28	3984.57			21.28	1461.19
		21.3	9613.03							21.3	3955.57			21.3	1477.19
		21.32	9678.03							21.32	3947.57			21.32	1512.19
		21.34	9678.03							21.34	3993.57			21.34	1517.19
		21.36	9583.03							21.36	4011.57			21.36	1558.19
		21.38	9563.03							21.38	3923.57			21.38	1547.19
		21.4	9538.03							21.4	3933.57			21.4	1576.19
		21.42	9593.03							21.42	3986.57			21.42	1600.19
		21.44	9583.03							21.44	3933.57			21.44	1621.19
		21.46	9563.03							21.46	3933.57			21.46	1646.19
		21.48	9613.03							21.48	3960.57			21.48	1669.19
		21.5	9718.03							21.5	3923.57			21.5	1568.19
		21.52	9698.03							21.52	3955.57			21.52	1552.19
		21.54	9578.03							21.54	3979.57			21.54	1532.19
		21.56	9483.03							21.56	3935.57			21.56	1480.19
		21.58	9508.03							21.58	3955.57			21.58	1488.19
		21.6	9558.03							21.6	3968.57			21.6	1480.19
		21.62	9598.03							21.62	3952.57			21.62	1530.19
		21.64	9543.03							21.64	4023.57			21.64	1484.19
		21.66	9583.03							21.66	4021.57			21.66	1438.19
		21.68	9618.03							21.68	4000.57			21.68	1479.19
		21.7	9503.03							21.7	3971.57			21.7	1516.19
		21.72	9498.03							21.72	3959.57			21.72	1550.19
		21.74	9538.03							21.74	3928.57			21.74	1515.19
		21.76	9538.03							21.76	3845.57			21.76	1465.19
		21.78	9603.03							21.78	3963.57			21.78	1454.19
		21.8	9553.03							21.8	3912.57			21.8	1437.19
		21.82	9543.03							21.82	3877.57			21.82	1367.19
		21.84	9513.03							21.84	3942.57			21.84	1378.19
		21.86	9663.03							21.86	3979.57			21.86	1455.19
		21.88	9638.03							21.88	3937.57			21.88	1499.19
		21.9	9498.03							21.9	3942.57			21.9	1519.19
		21.92	9568.03							21.92	3910.57			21.92	1510.19
		21.94	9513.03							21.94	3946.57			21.94	1469.19
		21.96	9483.03							21.96	3987.57			21.96	1504.19
		21.98	9463.03							21.98	4007.57			21.98	1504.19
		22	9503.03							22	3921.57			22	1523.19
		22.02	9618.03							22.02	3910.57			22.02	1582.19
		22.04	9708.03							22.04	3936.57			22.04	1616.19
		22.06	9628.03							22.06	3919.57			22.06	1688.19
		22.08	9668.03							22.08	3951.57			22.08	1707.19
		22.1	9638.03							22.1	3980.57			22.1	1845.19
		22.12	9603.03							22.12	3990.57			22.12	1976.19
		22.14	9483.03							22.14	3973.57			22.14	2010.19
		22.16	9538.03							22.16	3968.57			22.16	1970.19
		22.18	9668.03							22.18	3983.57			22.18	1814.19
		22.2	9558.03							22.2	3914.57			22.2	1706.19
		22.22	9428.03							22.22	3911.57			22.22	1644.19
		22.24	9353.03							22.24	3936.57			22.24	1558.19
		22.26	9553.03							22.26	3946.57			22.26	1443.19
		22.28	9608.03							22.28	4005.57			22.28	1503.19
		22.3	9488.03							22.3	4032.57			22.3	1549.19
		22.32	9488.03							22.32	3981.57			22.32	1502.19
		22.34	9568.03							22.34	3952.57			22.34	1439.19
		22.36	9683.03							22.36	3975.57			22.36	1355.19
		22.38	9613.03							22.38	3955.57			22.38	1329.19
		22.4	9538.03							22.4	3970.57			22.4	1378.19
		22.42	9603.03							22.42	3949.57			22.42	1357.19
		22.44	9598.03							22.44	3941.57			22.44	1329.19
		22.46	9618.03							22.46	3955.57			22.46	1324.19
		22.48	9538.03							22.48	3938.57			22.48	1325.19
		22.5	9558.03							22.5	3920.57			22.5	1368.19
		22.52	9608.03							22.52	3933.57			22.52	1403.19
		22.54	9543.03							22.54	3907.57			22.54	1378.19
		22.56	9513.03							22.56	3924.57			22.56	1367.19
		22.58	9598.03							22.58	3934.57			22.58	1415.19
		22.6	9533.03							22.6	3960.57			22.6	1375.19
		22.62	9553.03							22.62	4005.57			22.62	1354.19
		22.64	9598.03							22.64	4013.57			22.64	1394.19
		22.66	9488.03							22.66	4009.57			22.66	1381.19
		22.68	9373.03							22.68	3995.57			22.68	1383.19
		22.7	9463.03							22.7	3968.57			22.7	1393.19
		22.72	9518.03							22.72	3950.57			22.72	1453.19
		22.74	9493.03							22.74	3970.57			22.74	1424.19
		22.76	9553.03							22.76	3975.57			22.76	1440.19
		22.78	9558.03							22.78	3915.57			22.78	1414.19
		22.8	9568.03							22.8	3905.57			22.8	1432.19
		22.82	9548.03							22.82	3904.57			22.82	1473.19
		22.84	9528.03							22.84	3970.57			22.84	1558.19
		22.86	9428.03							22.86	3951.57			22.86	1585.19
		22.88	9418.03							22.88	3935.57			22.88	1677.19
		22.9	9418.03							22.9	3986.57			22.9	1822.19
		22.92	9378.03							22.92	3986.57			22.92	1971.19
		22.94	9443.03							22.94	3960.57			22.94	2022.19
		22.96	9413.03							22.96	3967.57			22.96	1991.19
		22.98	9513.03							22.98	3939.57			22.98	1958.19
		23	9488.03							23	3937.57			23	1847.19
		23.02	9413.03							23.02	3957.57			23.02	1668.19
		23.04	9458.03							23.04	3963.57			23.04	1603.19
		23.06	9533.03							23.06	3918.57			23.06	1561.19
		23.08	9478.03							23.08	3992.57			23.08	1502.19
		23.1	9448.03							23.1	4015.57			23.1	1563.19
		23.12	9483.03							23.12	4019.57			23.12	1587.19
		23.14	9468.03							23.14	4003.57			23.14	1603.19
		23.16	9503.03							23.16	4003.57			23.16	1698.19
		23.18	9453.03							23.18	4073.57			23.18	1976.19
		23.2	9443.03							23.2	4143.57			23.2	2176.19
		23.22	9478.03							23.22	4197.57			23.22	2461.19
		23.24	9403.03							23.24	4253.57			23.24	2972.19
		23.26	9478.03							23.26	4209.57			23.26	3722.19
		23.28	9403.03							23.28	4147.57			23.28	4698.19
		23.3	9413.03							23.3	4095.57			23.3	5725.19
		23.32	9368.03							23.32	4047.57			23.32	6457.19
		23.34	9418.03							23.34	3972.57			23.34	6595.19
		23.36	9423.03							23.36	4012.57			23.36	6035.19
		23.38	9373.03							23.38	4042.57			23.38	5009.19
		23.4	9378.03							23.4	3981.57			23.4	4122.19
		23.42	9253.03							23.42	3953.57			23.42	3131.19
		23.44	9383.03							23.44	3955.57			23.44	2386.19
		23.46	9428.03							23.46	3975.57			23.46	1908.19
		23.48	9508.03							23.48	3928.57			23.48	1634.19
		23.5	9458.03							23.5	3892.57			23.5	1563.19
		23.52	9398.03							23.52	3896.57			23.52	1482.19
		23.54	9448.03							23.54	3973.57			23.54	1396.19
		23.56	9333.03							23.56	3917.57			23.56	1416.19
		23.58	9433.03							23.58	3907.57			23.58	1405.19
		23.6	9418.03							23.6	3965.57			23.6	1357.19
		23.62	9363.03							23.62	3934.57			23.62	1257.19
		23.64	9363.03							23.64	3953.57			23.64	1237.19
		23.66	9428.03							23.66	3911.57			23.66	1211.19
		23.68	9503.03							23.68	3908.57			23.68	1265.19
		23.7	9513.03							23.7	3929.57			23.7	1272.19
		23.72	9493.03							23.72	4008.57			23.72	1298.19
		23.74	9468.03							23.74	3995.57			23.74	1251.19
		23.76	9398.03							23.76	3985.57			23.76	1218.19
		23.78	9508.03							23.78	3927.57			23.78	1224.19
		23.8	9518.03							23.8	3962.57			23.8	1210.19
		23.82	9593.03							23.82	3949.57			23.82	1235.19
		23.84	9403.03							23.84	3950.57			23.84	1229.19
		23.86	9318.03							23.86	3909.57			23.86	1248.19
		23.88	9338.03							23.88	3965.57			23.88	1207.19
		23.9	9408.03							23.9	3972.57			23.9	1170.19
		23.92	9483.03							23.92	3981.57			23.92	1215.19
		23.94	9593.03							23.94	3980.57			23.94	1208.19
		23.96	9548.03							23.96	3974.57			23.96	1170.19
		23.98	9423.03							23.98	3951.57			23.98	1246.19
		24	9448.03							24	3934.57			24	1250.19
		24.02	9413.03							24.02	3966.57			24.02	1224.19
		24.04	9383.03							24.04	3892.57			24.04	1216.19
		24.06	9433.03							24.06	3891.57			24.06	1204.19
		24.08	9458.03							24.08	3967.57			24.08	1219.19
		24.1	9433.03							24.1	3931.57			24.1	1243.19
		24.12	9408.03							24.12	3937.57			24.12	1249.19
		24.14	9323.03							24.14	3925.57			24.14	1234.19
		24.16	9438.03							24.16	3911.57			24.16	1180.19
		24.18	9443.03							24.18	3991.57			24.18	1172.19
		24.2	9453.03							24.2	3944.57			24.2	1172.19
		24.22	9343.03							24.22	3946.57			24.22	1143.19
		24.24	9193.03							24.24	4003.57			24.24	1165.19
		24.26	9278.03							24.26	3976.57			24.26	1138.19
		24.28	9443.03							24.28	3933.57			24.28	1139.19
		24.3	9448.03							24.3	3917.57			24.3	1196.19
		24.32	9238.03							24.32	3906.57			24.32	1193.19
		24.34	9453.03							24.34	3922.57			24.34	1173.19
		24.36	9418.03							24.36	4022.57			24.36	1144.19
		24.38	9258.03							24.38	3967.57			24.38	1187.19
		24.4	9253.03							24.4	3881.57			24.4	1201.19
		24.42	9313.03							24.42	3883.57			24.42	1176.19
		24.44	9383.03							24.44	3948.57			24.44	1187.19
		24.46	9413.03							24.46	3986.57			24.46	1239.19
		24.48	9348.03							24.48	3958.57			24.48	1166.19
		24.5	9368.03							24.5	3912.57			24.5	1137.19
		24.52	9368.03							24.52	3997.57			24.52	1161.19
		24.54	9343.03							24.54	3918.57			24.54	1173.19
		24.56	9358.03							24.56	3948.57			24.56	1154.19
		24.58	9313.03							24.58	3989.57			24.58	1118.19
		24.6	9328.03							24.6	3991.57			24.6	1177.19
		24.62	9318.03							24.62	3971.57			24.62	1157.19
		24.64	9248.03							24.64	3914.57			24.64	1122.19
		24.66	9328.03							24.66	3903.57			24.66	1148.19
		24.68	9398.03							24.68	4001.57			24.68	1146.19
		24.7	9463.03							24.7	3963.57			24.7	1144.19
		24.72	9508.03							24.72	3903.57			24.72	1168.19
		24.74	9463.03							24.74	3954.57			24.74	1191.19
		24.76	9443.03							24.76	3932.57			24.76	1122.19
		24.78	9373.03							24.78	3831.57			24.78	1042.19
		24.8	9303.03							24.8	3868.57			24.8	1058.19
		24.82	9188.03							24.82	3905.57			24.82	1111.19
		24.84	9253.03							24.84	3887.57			24.84	1075.19
		24.86	9348.03							24.86	3936.57			24.86	1107.19
		24.88	9368.03							24.88	3974.57			24.88	1146.19
		24.9	9373.03							24.9	3925.57			24.9	1105.19
		24.92	9353.03							24.92	3907.57			24.92	1076.19
		24.94	9243.03							24.94	3902.57			24.94	1138.19
		24.96	9233.03							24.96	3849.57			24.96	1127.19
		24.98	9428.03							24.98	3853.57			24.98	1079.19
		25	9478.03							25	3916.57			25	1072.19
		25.02	9328.03							25.02	3965.57			25.02	1102.19
		25.04	9298.03							25.04	3942.57			25.04	1150.19
		25.06	9333.03							25.06	3919.57			25.06	1162.19
		25.08	9393.03							25.08	3932.57			25.08	1154.19
		25.1	9383.03							25.1	3938.57			25.1	1191.19
		25.12	9313.03							25.12	3923.57			25.12	1303.19
		25.14	9423.03							25.14	3937.57			25.14	1363.19
		25.16	9378.03							25.16	3925.57			25.16	1435.19
		25.18	9353.03							25.18	3903.57			25.18	1488.19
		25.2	9223.03							25.2	3883.57			25.2	1489.19
		25.22	9288.03							25.22	3879.57			25.22	1465.19
		25.24	9378.03							25.24	3909.57			25.24	1401.19
		25.26	9388.03							25.26	3929.57			25.26	1376.19
		25.28	9253.03							25.28	3900.57			25.28	1238.19
		25.3	9323.03							25.3	3820.57			25.3	1187.19
		25.32	9398.03							25.32	3874.57			25.32	1107.19
		25.34	9438.03							25.34	3896.57			25.34	1139.19
		25.36	9303.03							25.36	3932.57			25.36	1113.19
		25.38	9328.03							25.38	3936.57			25.38	1140.19
		25.4	9418.03							25.4	3947.57			25.4	1134.19
		25.42	9388.03							25.42	3881.57			25.42	1127.19
		25.44	9318.03							25.44	3880.57			25.44	1140.19
		25.46	9378.03							25.46	3843.57			25.46	1147.19
		25.48	9378.03							25.48	3773.57			25.48	1090.19
		25.5	9323.03							25.5	3813.57			25.5	1069.19
		25.52	9523.03							25.52	3769.57			25.52	1056.19
		25.54	9488.03							25.54	3825.57			25.54	1069.19
		25.56	9343.03							25.56	3819.57			25.56	1101.19
		25.58	9393.03							25.58	3853.57			25.58	1094.19
		25.6	9438.03							25.6	3890.57			25.6	1096.19
		25.62	9503.03							25.62	3848.57			25.62	1055.19
		25.64	9438.03							25.64	3815.57			25.64	1047.19
		25.66	9463.03							25.66	3815.57			25.66	1062.19
		25.68	9363.03							25.68	3806.57			25.68	1118.19
		25.7	9413.03							25.7	3856.57			25.7	1154.19
		25.72	9323.03							25.72	3839.57			25.72	1141.19
		25.74	9348.03							25.74	3844.57			25.74	1100.19
		25.76	9308.03							25.76	3881.57			25.76	1065.19
		25.78	9348.03							25.78	3874.57			25.78	1061.19
		25.8	9318.03							25.8	3866.57			25.8	1130.19
		25.82	9333.03							25.82	3797.57			25.82	1145.19
		25.84	9373.03							25.84	3781.57			25.84	1152.19
		25.86	9448.03							25.86	3884.57			25.86	1143.19
		25.88	9473.03							25.88	3934.57			25.88	1199.19
		25.9	9458.03							25.9	3855.57			25.9	1170.19
		25.92	9313.03							25.92	3869.57			25.92	1190.19
		25.94	9373.03							25.94	3903.57			25.94	1291.19
		25.96	9403.03							25.96	3863.57			25.96	1371.19
		25.98	9483.03							25.98	3901.57			25.98	1491.19
		26	9488.03							26	3854.57			26	1668.19
		26.02	9403.03							26.02	3853.57			26.02	1908.19
		26.04	9428.03							26.04	3864.57			26.04	2296.19
		26.06	9463.03							26.06	3871.57			26.06	2729.19
		26.08	9408.03							26.08	3862.57			26.08	3179.19
		26.1	9388.03							26.1	3860.57			26.1	3418.19
		26.12	9328.03							26.12	3864.57			26.12	3187.19
		26.14	9293.03							26.14	3890.57			26.14	2898.19
		26.16	9438.03							26.16	3819.57			26.16	2501.19
		26.18	9373.03							26.18	3751.57			26.18	2136.19
		26.2	9383.03							26.2	3803.57			26.2	1765.19
		26.22	9408.03							26.22	3779.57			26.22	1477.19
		26.24	9408.03							26.24	3794.57			26.24	1281.19
		26.26	9458.03							26.26	3809.57			26.26	1218.19
		26.28	9453.03							26.28	3825.57			26.28	1183.19
		26.3	9393.03							26.3	3759.57			26.3	1137.19
		26.32	9408.03							26.32	3737.57			26.32	1107.19
		26.34	9423.03							26.34	3722.57			26.34	1105.19
		26.36	9413.03							26.36	3724.57			26.36	1091.19
		26.38	9418.03							26.38	3744.57			26.38	1047.19
		26.4	9573.03							26.4	3762.57			26.4	1085.19
		26.42	9468.03							26.42	3757.57			26.42	1046.19
		26.44	9538.03							26.44	3739.57			26.44	981.191
		26.46	9408.03							26.46	3742.57			26.46	1033.19
		26.48	9333.03							26.48	3709.57			26.48	1032.19
		26.5	9458.03							26.5	3769.57			26.5	1056.19
		26.52	9378.03							26.52	3781.57			26.52	1112.19
		26.54	9343.03							26.54	3752.57			26.54	1158.19
		26.56	9313.03							26.56	3708.57			26.56	1185.19
		26.58	9358.03							26.58	3723.57			26.58	1094.19
		26.6	9313.03							26.6	3775.57			26.6	1120.19
		26.62	9298.03							26.62	3718.57			26.62	1109.19
		26.64	9443.03							26.64	3698.57			26.64	1145.19
		26.66	9348.03							26.66	3658.57			26.66	1169.19
		26.68	9343.03							26.68	3713.57			26.68	1079.19
		26.7	9418.03							26.7	3780.57			26.7	1065.19
		26.72	9308.03							26.72	3749.57			26.72	1028.19
		26.74	9288.03							26.74	3701.57			26.74	1073.19
		26.76	9288.03							26.76	3749.57			26.76	1080.19
		26.78	9288.03							26.78	3769.57			26.78	1062.19
		26.8	9378.03							26.8	3739.57			26.8	1069.19
		26.82	9323.03							26.82	3732.57			26.82	1064.19
		26.84	9228.03							26.84	3749.57			26.84	1139.19
		26.86	9243.03							26.86	3722.57			26.86	1253.19
		26.88	9313.03							26.88	3731.57			26.88	1402.19
		26.9	9373.03							26.9	3721.57			26.9	1535.19
		26.92	9413.03							26.92	3730.57			26.92	1747.19
		26.94	9403.03							26.94	3723.57			26.94	1984.19
		26.96	9348.03							26.96	3747.57			26.96	2146.19
		26.98	9348.03							26.98	3767.57			26.98	2170.19
		27	9218.03							27	3709.57			27	1974.19
		27.02	9338.03							27.02	3714.57			27.02	1836.19
		27.04	9383.03							27.04	3670.57			27.04	1647.19
		27.06	9293.03							27.06	3708.57			27.06	1489.19
		27.08	9208.03							27.08	3767.57			27.08	1281.19
		27.1	9213.03							27.1	3759.57			27.1	1140.19
		27.12	9173.03							27.12	3724.57			27.12	1059.19
		27.14	9228.03							27.14	3734.57			27.14	1077.19
		27.16	9253.03							27.16	3771.57			27.16	1054.19
		27.18	9243.03							27.18	3817.57			27.18	1034.19
		27.2	9313.03							27.2	3824.57			27.2	956.191
		27.22	9243.03							27.22	3735.57			27.22	935.191
		27.24	9308.03							27.24	3761.57			27.24	949.191
		27.26	9248.03							27.26	3836.57			27.26	933.191
		27.28	9313.03							27.28	3784.57			27.28	900.191
		27.3	9238.03							27.3	3820.57			27.3	890.191
		27.32	9203.03							27.32	3856.57			27.32	945.191
		27.34	9198.03							27.34	3828.57			27.34	976.191
		27.36	9253.03							27.36	3748.57			27.36	906.191
		27.38	9233.03							27.38	3790.57			27.38	899.191
		27.4	9248.03							27.4	3782.57			27.4	947.191
		27.42	9313.03							27.42	3751.57			27.42	963.191
		27.44	9168.03							27.44	3780.57			27.44	984.191
		27.46	9048.03							27.46	3729.57			27.46	956.191
		27.48	9133.03							27.48	3729.57			27.48	999.191
		27.5	9108.03							27.5	3746.57			27.5	978.191
		27.52	9108.03							27.52	3774.57			27.52	922.191
		27.54	9123.03							27.54	3721.57			27.54	929.191
		27.56	9273.03							27.56	3666.57			27.56	974.191
		27.58	9268.03							27.58	3706.57			27.58	953.191
		27.6	9258.03							27.6	3716.57			27.6	917.191
		27.62	9353.03							27.62	3642.57			27.62	958.191
		27.64	9318.03							27.64	3668.57			27.64	987.191
		27.66	9228.03							27.66	3645.57			27.66	934.191
		27.68	9238.03							27.68	3647.57			27.68	961.191
		27.7	9233.03							27.7	3662.57			27.7	1042.19
		27.72	9208.03							27.72	3583.57			27.72	1010.19
		27.74	9103.03							27.74	3639.57			27.74	988.191
		27.76	9153.03							27.76	3683.57			27.76	1003.19
		27.78	9043.03							27.78	3655.57			27.78	1023.19
		27.8	9063.03							27.8	3622.57			27.8	1137.19
		27.82	9203.03							27.82	3627.57			27.82	1255.19
		27.84	9233.03							27.84	3644.57			27.84	1335.19
		27.86	9313.03							27.86	3732.57			27.86	1456.19
		27.88	9188.03							27.88	3738.57			27.88	1693.19
		27.9	9238.03							27.9	3666.57			27.9	1982.19
		27.92	9188.03							27.92	3729.57			27.92	2448.19
		27.94	9198.03							27.94	3737.57			27.94	2947.19
		27.96	9243.03							27.96	3647.57			27.96	3298.19
		27.98	9238.03							27.98	3598.57			27.98	3356.19
		28	9188.03							28	3610.57			28	3267.19
		28.02	9153.03							28.02	3607.57			28.02	3088.19
		28.04	9113.03							28.04	3629.57			28.04	2711.19
		28.06	9203.03							28.06	3641.57			28.06	2258.19
		28.08	9238.03							28.08	3571.57			28.08	1911.19
		28.1	9138.03							28.1	3555.57			28.1	1545.19
		28.12	9233.03							28.12	3544.57			28.12	1316.19
		28.14	9208.03							28.14	3592.57			28.14	1146.19
		28.16	9238.03							28.16	3595.57			28.16	1032.19
		28.18	9173.03							28.18	3575.57			28.18	995.191
		28.2	9203.03							28.2	3586.57			28.2	956.191
		28.22	9138.03							28.22	3603.57			28.22	927.191
		28.24	9123.03							28.24	3579.57			28.24	926.191
		28.26	9063.03							28.26	3573.57			28.26	983.191
		28.28	9288.03							28.28	3671.57			28.28	924.191
		28.3	9223.03							28.3	3660.57			28.3	855.191
		28.32	9213.03							28.32	3586.57			28.32	893.191
		28.34	9188.03							28.34	3543.57			28.34	922.191
		28.36	9138.03							28.36	3580.57			28.36	914.191
		28.38	9198.03							28.38	3536.57			28.38	876.191
		28.4	9178.03							28.4	3561.57			28.4	884.191
		28.42	9153.03							28.42	3596.57			28.42	915.191
		28.44	9148.03							28.44	3544.57			28.44	884.191
		28.46	9113.03							28.46	3566.57			28.46	860.191
		28.48	9118.03							28.48	3540.57			28.48	889.191
		28.5	9193.03							28.5	3521.57			28.5	913.191
		28.52	9173.03							28.52	3535.57			28.52	915.191
		28.54	9113.03							28.54	3553.57			28.54	898.191
		28.56	9103.03							28.56	3566.57			28.56	879.191
		28.58	9048.03							28.58	3541.57			28.58	886.191
		28.6	9023.03							28.6	3487.57			28.6	895.191
		28.62	9138.03							28.62	3513.57			28.62	909.191
		28.64	9073.03							28.64	3480.57			28.64	902.191
		28.66	9168.03							28.66	3462.57			28.66	898.191
		28.68	9153.03							28.68	3473.57			28.68	898.191
		28.7	9163.03							28.7	3517.57			28.7	933.191
		28.72	9103.03							28.72	3472.57			28.72	990.191
		28.74	9083.03							28.74	3486.57			28.74	977.191
		28.76	9093.03							28.76	3494.57			28.76	974.191
		28.78	9023.03							28.78	3514.57			28.78	959.191
		28.8	9048.03							28.8	3476.57			28.8	1065.19
		28.82	9163.03							28.82	3506.57			28.82	1209.19
		28.84	9168.03							28.84	3554.57			28.84	1351.19
		28.86	9068.03							28.86	3548.57			28.86	1531.19
		28.88	9013.03							28.88	3566.57			28.88	1770.19
		28.9	8943.03							28.9	3493.57			28.9	1956.19
		28.92	9063.03							28.92	3505.57			28.92	2036.19
		28.94	9213.03							28.94	3489.57			28.94	1971.19
		28.96	9228.03							28.96	3454.57			28.96	1789.19
		28.98	9148.03							28.98	3422.57			28.98	1619.19
		29	9138.03							29	3461.57			29	1493.19
		29.02	9173.03							29.02	3480.57			29.02	1334.19
		29.04	9203.03							29.04	3544.57			29.04	1175.19
		29.06	9178.03							29.06	3514.57			29.06	1090.19
		29.08	9143.03							29.08	3448.57			29.08	1061.19
		29.1	9048.03							29.1	3518.57			29.1	1099.19
		29.12	9103.03							29.12	3494.57			29.12	1179.19
		29.14	9158.03							29.14	3481.57			29.14	1341.19
		29.16	9148.03							29.16	3471.57			29.16	1478.19
		29.18	8958.03							29.18	3471.57			29.18	1602.19
		29.2	9078.03							29.2	3446.57			29.2	1644.19
		29.22	9088.03							29.22	3485.57			29.22	1614.19
		29.24	9063.03							29.24	3520.57			29.24	1517.19
		29.26	9043.03							29.26	3501.57			29.26	1433.19
		29.28	8998.03							29.28	3484.57			29.28	1278.19
		29.3	9073.03							29.3	3550.57			29.3	1112.19
		29.32	8993.03							29.32	3540.57			29.32	976.191
		29.34	9103.03							29.34	3510.57			29.34	942.191
		29.36	9123.03							29.36	3469.57			29.36	899.191
		29.38	9013.03							29.38	3497.57			29.38	940.191
		29.4	8918.03							29.4	3534.57			29.4	932.191
		29.42	9083.03							29.42	3505.57			29.42	913.191
		29.44	8993.03							29.44	3505.57			29.44	904.191
		29.46	8978.03							29.46	3548.57			29.46	884.191
		29.48	9053.03							29.48	3514.57			29.48	805.191
		29.5	9033.03							29.5	3545.57			29.5	798.191
		29.52	8923.03							29.52	3590.57			29.52	802.191
		29.54	9028.03							29.54	3483.57			29.54	780.191
		29.56	9068.03							29.56	3436.57			29.56	781.191
		29.58	9113.03							29.58	3476.57			29.58	791.191
		29.6	9008.03							29.6	3443.57			29.6	836.191
		29.62	8998.03							29.62	3402.57			29.62	815.191
		29.64	9023.03							29.64	3389.57			29.64	818.191
		29.66	8968.03							29.66	3457.57			29.66	778.191
		29.68	8953.03							29.68	3446.57			29.68	812.191
		29.7	8903.03							29.7	3393.57			29.7	812.191
		29.72	8948.03							29.72	3370.57			29.72	797.191
		29.74	9078.03							29.74	3378.57			29.74	808.191
		29.76	9053.03							29.76	3422.57			29.76	753.191
		29.78	9103.03							29.78	3447.57			29.78	731.191
		29.8	8993.03							29.8	3476.57			29.8	745.191
		29.82	8953.03							29.82	3419.57			29.82	766.191
		29.84	9083.03							29.84	3359.57			29.84	775.191
		29.86	9093.03							29.86	3385.57			29.86	767.191
		29.88	9008.03							29.88	3387.57			29.88	761.191
		29.9	9038.03							29.9	3381.57			29.9	745.191
		29.92	9158.03							29.92	3353.57			29.92	748.191
		29.94	9138.03							29.94	3402.57			29.94	731.191
		29.96	9128.03							29.96	3379.57			29.96	742.191
		29.98	9013.03							29.98	3358.57			29.98	749.191
		30	8953.03							30	3372.57			30	748.191
		30.02	9008.03							30.02	3408.57			30.02	728.191
		30.04	9053.03							30.04	3416.57			30.04	732.191
		30.06	9133.03							30.06	3365.57			30.06	777.191
		30.08	9148.03							30.08	3380.57			30.08	752.191
		30.1	9138.03							30.1	3378.57			30.1	736.191
		30.12	9008.03							30.12	3364.57			30.12	738.191
		30.14	9023.03							30.14	3387.57			30.14	737.191
		30.16	8928.03							30.16	3410.57			30.16	748.191
		30.18	8968.03							30.18	3352.57			30.18	736.191
		30.2	9033.03							30.2	3355.57			30.2	759.191
		30.22	9048.03							30.22	3381.57			30.22	769.191
		30.24	8928.03							30.24	3345.57			30.24	736.191
		30.26	9023.03							30.26	3344.57			30.26	696.191
		30.28	9113.03							30.28	3398.57			30.28	714.191
		30.3	8988.03							30.3	3374.57			30.3	729.191
		30.32	8878.03							30.32	3323.57			30.32	719.191
		30.34	8958.03							30.34	3333.57			30.34	775.191
		30.36	9023.03							30.36	3379.57			30.36	803.191
		30.38	9048.03							30.38	3393.57			30.38	785.191
		30.4	9108.03							30.4	3363.57			30.4	712.191
		30.42	9048.03							30.42	3343.57			30.42	689.191
		30.44	8993.03							30.44	3381.57			30.44	744.191
		30.46	9063.03							30.46	3368.57			30.46	751.191
		30.48	8978.03							30.48	3344.57			30.48	718.191
		30.5	9053.03							30.5	3364.57			30.5	714.191
		30.52	9023.03							30.52	3378.57			30.52	767.191
		30.54	8953.03							30.54	3338.57			30.54	722.191
		30.56	8938.03							30.56	3361.57			30.56	690.191
		30.58	8908.03							30.58	3373.57			30.58	744.191
		30.6	9023.03							30.6	3357.57			30.6	768.191
		30.62	8983.03							30.62	3358.57			30.62	767.191
		30.64	8908.03							30.64	3390.57			30.64	768.191
		30.66	8923.03							30.66	3381.57			30.66	742.191
		30.68	8898.03							30.68	3360.57			30.68	711.191
		30.7	8903.03							30.7	3324.57			30.7	716.191
		30.72	9043.03							30.72	3344.57			30.72	733.191
		30.74	8888.03							30.74	3351.57			30.74	724.191
		30.76	8828.03							30.76	3311.57			30.76	730.191
		30.78	8858.03							30.78	3274.57			30.78	750.191
		30.8	8873.03							30.8	3271.57			30.8	705.191
		30.82	9008.03							30.82	3312.57			30.82	733.191
		30.84	8848.03							30.84	3363.57			30.84	745.191
		30.86	8913.03							30.86	3342.57			30.86	747.191
		30.88	8983.03							30.88	3333.57			30.88	755.191
		30.9	8943.03							30.9	3324.57			30.9	755.191
		30.92	8983.03							30.92	3323.57			30.92	691.191
		30.94	8853.03							30.94	3343.57			30.94	688.191
		30.96	8863.03							30.96	3380.57			30.96	728.191
		30.98	8983.03							30.98	3331.57			30.98	710.191
		31	9003.03							31	3314.57			31	718.191
		31.02	8888.03							31.02	3293.57			31.02	707.191
		31.04	8913.03							31.04	3339.57			31.04	698.191
		31.06	8918.03							31.06	3338.57			31.06	710.191
		31.08	8893.03							31.08	3342.57			31.08	739.191
		31.1	8958.03							31.1	3377.57			31.1	753.191
		31.12	8948.03							31.12	3382.57			31.12	719.191
		31.14	8908.03							31.14	3374.57			31.14	712.191
		31.16	9023.03							31.16	3402.57			31.16	719.191
		31.18	8938.03							31.18	3346.57			31.18	682.191
		31.2	8928.03							31.2	3378.57			31.2	727.191
		31.22	9013.03							31.22	3442.57			31.22	706.191
		31.24	8998.03							31.24	3472.57			31.24	749.191
		31.26	9023.03							31.26	3464.57			31.26	774.191
		31.28	8983.03							31.28	3463.57			31.28	748.191
		31.3	8878.03							31.3	3513.57			31.3	722.191
		31.32	8888.03							31.32	3503.57			31.32	732.191
		31.34	8978.03							31.34	3523.57			31.34	755.191
		31.36	9018.03							31.36	3560.57			31.36	734.191
		31.38	9048.03							31.38	3626.57			31.38	699.191
		31.4	9033.03							31.4	3616.57			31.4	742.191
		31.42	8948.03							31.42	3705.57			31.42	780.191
		31.44	8843.03							31.44	3756.57			31.44	788.191
		31.46	8953.03							31.46	3843.57			31.46	760.191
		31.48	8878.03							31.48	3925.57			31.48	808.191
		31.5	8833.03							31.5	4030.57			31.5	841.191
		31.52	8948.03							31.52	4098.57			31.52	851.191
		31.54	8938.03							31.54	4134.57			31.54	963.191
		31.56	8813.03							31.56	4273.57			31.56	1060.19
		31.58	8913.03							31.58	4383.57			31.58	1202.19
		31.6	8933.03							31.6	4498.57			31.6	1392.19
		31.62	9008.03							31.62	4515.57			31.62	1562.19
		31.64	8958.03							31.64	4496.57			31.64	1685.19
		31.66	8938.03							31.66	4564.57			31.66	1672.19
		31.68	8973.03							31.68	4396.57			31.68	1539.19
		31.7	8988.03							31.7	4281.57			31.7	1394.19
		31.72	8963.03							31.72	4270.57			31.72	1239.19
		31.74	8948.03							31.74	4275.57			31.74	1128.19
		31.76	9018.03							31.76	4108.57			31.76	1062.19
		31.78	8993.03							31.78	4025.57			31.78	953.191
		31.8	8923.03							31.8	3944.57			31.8	869.191
		31.82	9053.03							31.82	3919.57			31.82	767.191
		31.84	8953.03							31.84	3882.57			31.84	700.191
		31.86	8953.03							31.86	3807.57			31.86	684.191
		31.88	8848.03							31.88	3826.57			31.88	699.191
		31.9	8813.03							31.9	3791.57			31.9	684.191
		31.92	8858.03							31.92	3745.57			31.92	713.191
		31.94	8908.03							31.94	3745.57			31.94	699.191
		31.96	8953.03							31.96	3734.57			31.96	672.191
		31.98	9018.03							31.98	3713.57			31.98	700.191
		32	9008.03							32	3609.57			32	700.191
		32.02	8963.03							32.02	3603.57			32.02	689.191
		32.04	8933.03							32.04	3619.57			32.04	689.191
		32.06	8958.03							32.06	3572.57			32.06	682.191
		32.08	8928.03							32.08	3551.57			32.08	695.191
		32.1	8868.03							32.1	3471.57			32.1	723.191
		32.12	8853.03							32.12	3410.57			32.12	742.191
		32.14	8833.03							32.14	3477.57			32.14	670.191
		32.16	8933.03							32.16	3472.57			32.16	708.191
		32.18	8953.03							32.18	3423.57			32.18	744.191
		32.2	8898.03							32.2	3415.57			32.2	689.191
		32.22	8943.03							32.22	3387.57			32.22	699.191
		32.24	8963.03							32.24	3379.57			32.24	671.191
		32.26	8883.03							32.26	3319.57			32.26	690.191
		32.28	8798.03							32.28	3301.57			32.28	706.191
		32.3	8863.03							32.3	3365.57			32.3	683.191
		32.32	8883.03							32.32	3370.57			32.32	646.191
		32.34	8868.03							32.34	3350.57			32.34	677.191
		32.36	8943.03							32.36	3337.57			32.36	717.191
		32.38	8983.03							32.38	3298.57			32.38	697.191
		32.4	8878.03							32.4	3269.57			32.4	716.191
		32.42	8968.03							32.42	3303.57			32.42	698.191
		32.44	8983.03							32.44	3289.57			32.44	718.191
		32.46	8833.03							32.46	3250.57			32.46	722.191
		32.48	8853.03							32.48	3267.57			32.48	697.191
		32.5	8938.03							32.5	3232.57			32.5	721.191
		32.52	9063.03							32.52	3244.57			32.52	698.191
		32.54	9043.03							32.54	3301.57			32.54	656.191
		32.56	8918.03							32.56	3306.57			32.56	649.191
		32.58	8958.03							32.58	3274.57			32.58	680.191
		32.6	8903.03							32.6	3316.57			32.6	689.191
		32.62	8813.03							32.62	3261.57			32.62	685.191
		32.64	8833.03							32.64	3254.57			32.64	720.191
		32.66	8923.03							32.66	3254.57			32.66	708.191
		32.68	8878.03							32.68	3255.57			32.68	671.191
		32.7	8888.03							32.7	3237.57			32.7	639.191
		32.72	8963.03							32.72	3261.57			32.72	691.191
		32.74	8938.03							32.74	3297.57			32.74	718.191
		32.76	8808.03							32.76	3250.57			32.76	660.191
		32.78	8768.03							32.78	3235.57			32.78	685.191
		32.8	8833.03							32.8	3251.57			32.8	701.191
		32.82	8938.03							32.82	3208.57			32.82	731.191
		32.84	8783.03							32.84	3177.57			32.84	710.191
		32.86	8753.03							32.86	3228.57			32.86	699.191
		32.88	8873.03							32.88	3308.57			32.88	715.191
		32.9	8903.03							32.9	3287.57			32.9	737.191
		32.92	8793.03							32.92	3262.57			32.92	718.191
		32.94	8923.03							32.94	3316.57			32.94	739.191
		32.96	8903.03							32.96	3298.57			32.96	766.191
		32.98	8828.03							32.98	3272.57			32.98	767.191
		33	8763.03							33	3304.57			33	772.191
		33.02	8863.03							33.02	3346.57			33.02	777.191
		33.04	8838.03							33.04	3335.57			33.04	721.191
		33.06	8863.03							33.06	3306.57			33.06	778.191
		33.08	8933.03							33.08	3335.57			33.08	850.191
		33.1	8883.03							33.1	3328.57			33.1	824.191
		33.12	8813.03							33.12	3316.57			33.12	788.191
		33.14	8798.03							33.14	3267.57			33.14	843.191
		33.16	8853.03							33.16	3265.57			33.16	844.191
		33.18	8993.03							33.18	3283.57			33.18	819.191
		33.2	8988.03							33.2	3276.57			33.2	830.191
		33.22	8973.03							33.22	3286.57			33.22	875.191
		33.24	9073.03							33.24	3280.57			33.24	853.191
		33.26	8928.03							33.26	3273.57			33.26	869.191
		33.28	8948.03							33.28	3232.57			33.28	874.191
		33.3	8938.03							33.3	3192.57			33.3	882.191
		33.32	8968.03							33.32	3153.57			33.32	867.191
		33.34	8848.03							33.34	3191.57			33.34	912.191
		33.36	8893.03							33.36	3228.57			33.36	915.191
		33.38	8903.03							33.38	3242.57			33.38	870.191
		33.4	8803.03							33.4	3169.57			33.4	838.191
		33.42	8853.03							33.42	3201.57			33.42	873.191
		33.44	8788.03							33.44	3178.57			33.44	934.191
		33.46	8833.03							33.46	3174.57			33.46	907.191
		33.48	8878.03							33.48	3179.57			33.48	947.191
		33.5	8863.03							33.5	3224.57			33.5	980.191
		33.52	8858.03							33.52	3210.57			33.52	994.191
		33.54	8898.03							33.54	3214.57			33.54	945.191
		33.56	8863.03							33.56	3254.57			33.56	962.191
		33.58	8913.03							33.58	3162.57			33.58	938.191
		33.6	8748.03							33.6	3145.57			33.6	909.191
		33.62	8913.03							33.62	3161.57			33.62	851.191
		33.64	8898.03							33.64	3202.57			33.64	801.191
		33.66	8868.03							33.66	3182.57			33.66	780.191
		33.68	8873.03							33.68	3217.57			33.68	818.191
		33.7	8813.03							33.7	3232.57			33.7	815.191
		33.72	8788.03							33.72	3202.57			33.72	790.191
		33.74	8803.03							33.74	3227.57			33.74	852.191
		33.76	8743.03							33.76	3214.57			33.76	820.191
		33.78	8868.03							33.78	3135.57			33.78	775.191
		33.8	9093.03							33.8	3179.57			33.8	761.191
		33.82	8983.03							33.82	3185.57			33.82	760.191
		33.84	8973.03							33.84	3159.57			33.84	707.191
		33.86	8888.03							33.86	3135.57			33.86	701.191
		33.88	8773.03							33.88	3138.57			33.88	683.191
		33.9	8898.03							33.9	3140.57			33.9	706.191
		33.92	8948.03							33.92	3194.57			33.92	735.191
		33.94	8893.03							33.94	3236.57			33.94	701.191
		33.96	8848.03							33.96	3217.57			33.96	722.191
		33.98	8858.03							33.98	3198.57			33.98	672.191
		34	8818.03							34	3191.57			34	719.191
		34.02	8808.03							34.02	3150.57			34.02	736.191
		34.04	8798.03							34.04	3172.57			34.04	722.191
		34.06	8823.03							34.06	3175.57			34.06	716.191
		34.08	8798.03							34.08	3187.57			34.08	659.191
		34.1	8763.03							34.1	3202.57			34.1	651.191
		34.12	8808.03							34.12	3202.57			34.12	665.191
		34.14	8898.03							34.14	3154.57			34.14	641.191
		34.16	8813.03							34.16	3125.57			34.16	635.191
		34.18	8768.03							34.18	3149.57			34.18	704.191
		34.2	8773.03							34.2	3167.57			34.2	707.191
		34.22	8843.03							34.22	3202.57			34.22	714.191
		34.24	8823.03							34.24	3216.57			34.24	734.191
		34.26	8758.03							34.26	3278.57			34.26	729.191
		34.28	8703.03							34.28	3245.57			34.28	749.191
		34.3	8713.03							34.3	3242.57			34.3	779.191
		34.32	8758.03							34.32	3212.57			34.32	874.191
		34.34	8813.03							34.34	3169.57			34.34	1026.19
		34.36	8823.03							34.36	3198.57			34.36	1164.19
		34.38	8778.03							34.38	3196.57			34.38	1311.19
		34.4	8838.03							34.4	3194.57			34.4	1311.19
		34.42	8833.03							34.42	3204.57			34.42	1315.19
		34.44	8843.03							34.44	3183.57			34.44	1295.19
		34.46	8843.03							34.46	3172.57			34.46	1212.19
		34.48	8838.03							34.48	3188.57			34.48	1174.19
		34.5	8818.03							34.5	3198.57			34.5	1075.19
		34.52	8953.03							34.52	3133.57			34.52	946.191
		34.54	8823.03							34.54	3151.57			34.54	892.191
		34.56	8698.03							34.56	3133.57			34.56	845.191
		34.58	8778.03							34.58	3132.57			34.58	776.191
		34.6	8883.03							34.6	3194.57			34.6	743.191
		34.62	8798.03							34.62	3202.57			34.62	701.191
		34.64	8643.03							34.64	3144.57			34.64	715.191
		34.66	8693.03							34.66	3177.57			34.66	655.191
		34.68	8898.03							34.68	3157.57			34.68	652.191
		34.7	8858.03							34.7	3163.57			34.7	632.191
		34.72	8813.03							34.72	3157.57			34.72	632.191
		34.74	8958.03							34.74	3158.57			34.74	638.191
		34.76	8983.03							34.76	3173.57			34.76	651.191
		34.78	8943.03							34.78	3201.57			34.78	664.191
		34.8	8818.03							34.8	3179.57			34.8	648.191
		34.82	8818.03							34.82	3115.57			34.82	636.191
		34.84	8808.03							34.84	3161.57			34.84	624.191
		34.86	8778.03							34.86	3160.57			34.86	680.191
		34.88	8778.03							34.88	3153.57			34.88	677.191
		34.9	8713.03							34.9	3161.57			34.9	696.191
		34.92	8763.03							34.92	3179.57			34.92	676.191
		34.94	8758.03							34.94	3178.57			34.94	623.191
		34.96	8743.03							34.96	3188.57			34.96	608.191
		34.98	8808.03							34.98	3185.57			34.98	652.191
		35	8848.03							35	3174.57			35	673.191
		35.02	8888.03							35.02	3185.57			35.02	647.191
		35.04	9003.03							35.04	3191.57			35.04	668.191
		35.06	8953.03							35.06	3165.57			35.06	703.191
		35.08	8923.03							35.08	3218.57			35.08	719.191
		35.1	8978.03							35.1	3215.57			35.1	722.191
		35.12	8993.03							35.12	3232.57			35.12	787.191
		35.14	8778.03							35.14	3246.57			35.14	856.191
		35.16	8728.03							35.16	3243.57			35.16	872.191
		35.18	8733.03							35.18	3258.57			35.18	821.191
		35.2	8888.03							35.2	3269.57			35.2	762.191
		35.22	8948.03							35.22	3292.57			35.22	715.191
		35.24	8863.03							35.24	3297.57			35.24	739.191
		35.26	8868.03							35.26	3314.57			35.26	734.191
		35.28	8923.03							35.28	3300.57			35.28	664.191
		35.3	8993.03							35.3	3328.57			35.3	659.191
		35.32	8928.03							35.32	3351.57			35.32	591.191
		35.34	8808.03							35.34	3383.57			35.34	586.191
		35.36	8818.03							35.36	3443.57			35.36	615.191
		35.38	8843.03							35.38	3505.57			35.38	603.191
		35.4	8828.03							35.4	3552.57			35.4	634.191
		35.42	8768.03							35.42	3558.57			35.42	622.191
		35.44	8853.03							35.44	3528.57			35.44	622.191
		35.46	8798.03							35.46	3560.57			35.46	618.191
		35.48	8808.03							35.48	3571.57			35.48	613.191
		35.5	8803.03							35.5	3582.57			35.5	607.191
		35.52	8823.03							35.52	3565.57			35.52	601.191
		35.54	8753.03							35.54	3528.57			35.54	610.191
		35.56	8678.03							35.56	3523.57			35.56	612.191
		35.58	8763.03							35.58	3445.57			35.58	593.191
		35.6	8743.03							35.6	3384.57			35.6	597.191
		35.62	8838.03							35.62	3387.57			35.62	592.191
		35.64	8878.03							35.64	3352.57			35.64	582.191
		35.66	8963.03							35.66	3343.57			35.66	561.191
		35.68	8838.03							35.68	3329.57			35.68	576.191
		35.7	8838.03							35.7	3314.57			35.7	582.191
		35.72	8833.03							35.72	3278.57			35.72	589.191
		35.74	8788.03							35.74	3306.57			35.74	545.191
		35.76	8838.03							35.76	3272.57			35.76	601.191
		35.78	8783.03							35.78	3239.57			35.78	655.191
		35.8	8743.03							35.8	3228.57			35.8	607.191
		35.82	8738.03							35.82	3238.57			35.82	555.191
		35.84	8763.03							35.84	3221.57			35.84	566.191
		35.86	8858.03							35.86	3211.57			35.86	583.191
		35.88	8963.03							35.88	3203.57			35.88	624.191
		35.9	8848.03							35.9	3211.57			35.9	659.191
		35.92	8863.03							35.92	3265.57			35.92	651.191
		35.94	8788.03							35.94	3157.57			35.94	617.191
		35.96	8783.03							35.96	3102.57			35.96	637.191
		35.98	8813.03							35.98	3147.57			35.98	681.191
		36	8928.03							36	3158.57			36	643.191
		36.02	8933.03							36.02	3165.57			36.02	725.191
		36.04	8868.03							36.04	3175.57			36.04	794.191
		36.06	8823.03							36.06	3152.57			36.06	823.191
		36.08	8753.03							36.08	3162.57			36.08	891.191
		36.1	8863.03							36.1	3157.57			36.1	1030.19
		36.12	8743.03							36.12	3173.57			36.12	1058.19
		36.14	8848.03							36.14	3120.57			36.14	1042.19
		36.16	8878.03							36.16	3093.57			36.16	999.191
		36.18	8823.03							36.18	3164.57			36.18	964.191
		36.2	8798.03							36.2	3158.57			36.2	952.191
		36.22	8833.03							36.22	3086.57			36.22	908.191
		36.24	8818.03							36.24	3106.57			36.24	807.191
		36.26	8773.03							36.26	3126.57			36.26	806.191
		36.28	8738.03							36.28	3135.57			36.28	829.191
		36.3	8743.03							36.3	3113.57			36.3	809.191
		36.32	8803.03							36.32	3128.57			36.32	851.191
		36.34	8798.03							36.34	3135.57			36.34	839.191
		36.36	8893.03							36.36	3125.57			36.36	835.191
		36.38	8823.03							36.38	3153.57			36.38	806.191
		36.4	8833.03							36.4	3128.57			36.4	726.191
		36.42	8823.03							36.42	3079.57			36.42	660.191
		36.44	8718.03							36.44	3106.57			36.44	647.191
		36.46	8673.03							36.46	3077.57			36.46	649.191
		36.48	8773.03							36.48	3113.57			36.48	649.191
		36.5	8788.03							36.5	3096.57			36.5	606.191
		36.52	8843.03							36.52	3083.57			36.52	610.191
		36.54	8878.03							36.54	3081.57			36.54	585.191
		36.56	8853.03							36.56	3119.57			36.56	594.191
		36.58	8823.03							36.58	3088.57			36.58	639.191
		36.6	8748.03							36.6	3113.57			36.6	657.191
		36.62	8778.03							36.62	3075.57			36.62	638.191
		36.64	8763.03							36.64	3044.57			36.64	599.191
		36.66	8718.03							36.66	3091.57			36.66	558.191
		36.68	8668.03							36.68	3162.57			36.68	571.191
		36.7	8818.03							36.7	3096.57			36.7	588.191
		36.72	8743.03							36.72	3060.57			36.72	617.191
		36.74	8733.03							36.74	3084.57			36.74	606.191
		36.76	8783.03							36.76	3069.57			36.76	598.191
		36.78	8738.03							36.78	3064.57			36.78	624.191
		36.8	8803.03							36.8	3076.57			36.8	582.191
		36.82	8768.03							36.82	3084.57			36.82	601.191
		36.84	8818.03							36.84	3129.57			36.84	594.191
		36.86	8783.03							36.86	3083.57			36.86	599.191
		36.88	8723.03							36.88	3108.57			36.88	622.191
		36.9	8733.03							36.9	3077.57			36.9	588.191
		36.92	8718.03							36.92	3042.57			36.92	601.191
		36.94	8698.03							36.94	3073.57			36.94	639.191
		36.96	8718.03							36.96	3085.57			36.96	662.191
		36.98	8813.03							36.98	3114.57			36.98	644.191
		37	8858.03							37	3118.57			37	668.191
		37.02	8868.03							37.02	3144.57			37.02	695.191
		37.04	8778.03							37.04	3133.57			37.04	679.191
		37.06	8778.03							37.06	3107.57			37.06	709.191
		37.08	8743.03							37.08	3095.57			37.08	689.191
		37.1	8793.03							37.1	3108.57			37.1	667.191
		37.12	8758.03							37.12	3118.57			37.12	708.191
		37.14	8748.03							37.14	3132.57			37.14	773.191
		37.16	8773.03							37.16	3134.57			37.16	788.191
		37.18	8803.03							37.18	3153.57			37.18	874.191
		37.2	8798.03							37.2	3173.57			37.2	918.191
		37.22	8833.03							37.22	3176.57			37.22	1019.19
		37.24	8783.03							37.24	3205.57			37.24	1233.19
		37.26	8738.03							37.26	3147.57			37.26	1341.19
		37.28	8708.03							37.28	3156.57			37.28	1402.19
		37.3	8798.03							37.3	3155.57			37.3	1404.19
		37.32	8838.03							37.32	3079.57			37.32	1335.19
		37.34	8823.03							37.34	3102.57			37.34	1232.19
		37.36	8893.03							37.36	3096.57			37.36	1219.19
		37.38	8833.03							37.38	3080.57			37.38	1172.19
		37.4	8763.03							37.4	3114.57			37.4	1065.19
		37.42	8828.03							37.42	3077.57			37.42	924.191
		37.44	8803.03							37.44	3054.57			37.44	841.191
		37.46	8783.03							37.46	3079.57			37.46	811.191
		37.48	8773.03							37.48	3100.57			37.48	799.191
		37.5	8673.03							37.5	3053.57			37.5	779.191
		37.52	8698.03							37.52	3059.57			37.52	738.191
		37.54	8823.03							37.54	3085.57			37.54	767.191
		37.56	8703.03							37.56	3079.57			37.56	784.191
		37.58	8788.03							37.58	3100.57			37.58	764.191
		37.6	8763.03							37.6	3096.57			37.6	794.191
		37.62	8678.03							37.62	3059.57			37.62	830.191
		37.64	8788.03							37.64	3076.57			37.64	818.191
		37.66	8823.03							37.66	3093.57			37.66	787.191
		37.68	8793.03							37.68	3120.57			37.68	735.191
		37.7	8833.03							37.7	3059.57			37.7	684.191
		37.72	8778.03							37.72	3052.57			37.72	662.191
		37.74	8788.03							37.74	3078.57			37.74	648.191
		37.76	8823.03							37.76	3074.57			37.76	653.191
		37.78	8788.03							37.78	3124.57			37.78	646.191
		37.8	8788.03							37.8	3095.57			37.8	628.191
		37.82	8858.03							37.82	3084.57			37.82	670.191
		37.84	8833.03							37.84	3144.57			37.84	664.191
		37.86	8703.03							37.86	3101.57			37.86	647.191
		37.88	8693.03							37.88	3036.57			37.88	627.191
		37.9	8628.03							37.9	3045.57			37.9	634.191
		37.92	8638.03							37.92	3088.57			37.92	641.191
		37.94	8768.03							37.94	3035.57			37.94	663.191
		37.96	8753.03							37.96	3011.57			37.96	661.191
		37.98	8718.03							37.98	3034.57			37.98	702.191
		38	8798.03							38	3047.57			38	739.191
		38.02	8768.03							38.02	3071.57			38.02	770.191
		38.04	8698.03							38.04	3079.57			38.04	857.191
		38.06	8713.03							38.06	3040.57			38.06	905.191
		38.08	8668.03							38.08	3075.57			38.08	908.191
		38.1	8713.03							38.1	3090.57			38.1	879.191
		38.12	8693.03							38.12	3085.57			38.12	852.191
		38.14	8773.03							38.14	3089.57			38.14	855.191
		38.16	8808.03							38.16	3046.57			38.16	924.191
		38.18	8858.03							38.18	3045.57			38.18	986.191
		38.2	8733.03							38.2	3072.57			38.2	984.191
		38.22	8688.03							38.22	3068.57			38.22	941.191
		38.24	8748.03							38.24	3119.57			38.24	909.191
		38.26	8758.03							38.26	3101.57			38.26	822.191
		38.28	8633.03							38.28	3093.57			38.28	765.191
		38.3	8608.03							38.3	3092.57			38.3	736.191
		38.32	8678.03							38.32	3044.57			38.32	664.191
		38.34	8678.03							38.34	3030.57			38.34	621.191
		38.36	8783.03							38.36	3046.57			38.36	587.191
		38.38	8873.03							38.38	3063.57			38.38	555.191
		38.4	8808.03							38.4	3052.57			38.4	575.191
		38.42	8738.03							38.42	3069.57			38.42	611.191
		38.44	8683.03							38.44	3088.57			38.44	615.191
		38.46	8598.03							38.46	3085.57			38.46	616.191
		38.48	8688.03							38.48	3074.57			38.48	545.191
		38.5	8723.03							38.5	3065.57			38.5	550.191
		38.52	8703.03							38.52	3084.57			38.52	595.191
		38.54	8708.03							38.54	3142.57			38.54	585.191
		38.56	8708.03							38.56	3124.57			38.56	562.191
		38.58	8768.03							38.58	3098.57			38.58	604.191
		38.6	8688.03							38.6	3109.57			38.6	597.191
		38.62	8678.03							38.62	3103.57			38.62	554.191
		38.64	8723.03							38.64	3105.57			38.64	560.191
		38.66	8683.03							38.66	3131.57			38.66	597.191
		38.68	8643.03							38.68	3125.57			38.68	598.191
		38.7	8703.03							38.7	3122.57			38.7	589.191
		38.72	8728.03							38.72	3172.57			38.72	596.191
		38.74	8713.03							38.74	3192.57			38.74	580.191
		38.76	8618.03							38.76	3208.57			38.76	582.191
		38.78	8678.03							38.78	3272.57			38.78	569.191
		38.8	8688.03							38.8	3275.57			38.8	557.191
		38.82	8633.03							38.82	3248.57			38.82	552.191
		38.84	8703.03							38.84	3258.57			38.84	548.191
		38.86	8833.03							38.86	3290.57			38.86	568.191
		38.88	8798.03							38.88	3346.57			38.88	586.191
		38.9	8738.03							38.9	3367.57			38.9	596.191
		38.92	8688.03							38.92	3363.57			38.92	624.191
		38.94	8808.03							38.94	3358.57			38.94	622.191
		38.96	8818.03							38.96	3379.57			38.96	604.191
		38.98	8848.03							38.98	3363.57			38.98	585.191
		39	8728.03							39	3294.57			39	588.191
		39.02	8658.03							39.02	3338.57			39.02	566.191
		39.04	8633.03							39.04	3346.57			39.04	555.191
		39.06	8683.03							39.06	3297.57			39.06	572.191
		39.08	8688.03							39.08	3253.57			39.08	632.191
		39.1	8773.03							39.1	3249.57			39.1	635.191
		39.12	8728.03							39.12	3181.57			39.12	606.191
		39.14	8723.03							39.14	3185.57			39.14	601.191
		39.16	8688.03							39.16	3173.57			39.16	613.191
		39.18	8778.03							39.18	3193.57			39.18	662.191
		39.2	8843.03							39.2	3148.57			39.2	640.191
		39.22	8758.03							39.22	3142.57			39.22	606.191
		39.24	8773.03							39.24	3143.57			39.24	608.191
		39.26	8698.03							39.26	3102.57			39.26	625.191
		39.28	8678.03							39.28	3102.57			39.28	646.191
		39.3	8688.03							39.3	3072.57			39.3	618.191
		39.32	8698.03							39.32	3069.57			39.32	579.191
		39.34	8693.03							39.34	3081.57			39.34	591.191
		39.36	8633.03							39.36	3064.57			39.36	558.191
		39.38	8628.03							39.38	3101.57			39.38	595.191
		39.4	8733.03							39.4	3066.57			39.4	595.191
		39.42	8803.03							39.42	3074.57			39.42	565.191
		39.44	8773.03							39.44	3062.57			39.44	595.191
		39.46	8733.03							39.46	3119.57			39.46	611.191
		39.48	8703.03							39.48	3107.57			39.48	647.191
		39.5	8573.03							39.5	3073.57			39.5	696.191
		39.52	8583.03							39.52	3049.57			39.52	761.191
		39.54	8743.03							39.54	3076.57			39.54	816.191
		39.56	8808.03							39.56	3080.57			39.56	928.191
		39.58	8748.03							39.58	3067.57			39.58	977.191
		39.6	8693.03							39.6	3053.57			39.6	977.191
		39.62	8663.03							39.62	3008.57			39.62	914.191
		39.64	8633.03							39.64	3046.57			39.64	872.191
		39.66	8648.03							39.66	3039.57			39.66	866.191
		39.68	8658.03							39.68	3025.57			39.68	820.191
		39.7	8783.03							39.7	3080.57			39.7	756.191
		39.72	8768.03							39.72	3089.57			39.72	682.191
		39.74	8698.03							39.74	3062.57			39.74	666.191
		39.76	8638.03							39.76	3042.57			39.76	642.191
		39.78	8668.03							39.78	3005.57			39.78	617.191
		39.8	8668.03							39.8	3019.57			39.8	579.191
		39.82	8708.03							39.82	3027.57			39.82	561.191
		39.84	8618.03							39.84	3026.57			39.84	550.191
		39.86	8778.03							39.86	3045.57			39.86	530.191
		39.88	8718.03							39.88	3064.57			39.88	516.191
		39.9	8753.03							39.9	3040.57			39.9	548.191
		39.92	8723.03							39.92	2984.57			39.92	526.191
		39.94	8793.03							39.94	2988.57			39.94	511.191
		39.96	8758.03							39.96	2983.57			39.96	524.191
		39.98	8708.03							39.98	2979.57			39.98	533.191
		40	8688.03							40	2969.57			40	563.191
		40.02	8668.03							40.02	2982.57			40.02	571.191
		40.04	8738.03							40.04	2997.57			40.04	560.191
		40.06	8713.03							40.06	2981.57			40.06	533.191
		40.08	8658.03							40.08	3022.57			40.08	525.191
		40.1	8703.03							40.1	3022.57			40.1	518.191
		40.12	8678.03							40.12	3011.57			40.12	506.191
		40.14	8668.03							40.14	3017.57			40.14	546.191
		40.16	8563.03							40.16	3010.57			40.16	537.191
		40.18	8588.03							40.18	3020.57			40.18	539.191
		40.2	8643.03							40.2	2985.57			40.2	527.191
		40.22	8608.03							40.22	3004.57			40.22	533.191
		40.24	8573.03							40.24	3047.57			40.24	559.191
		40.26	8618.03							40.26	3029.57			40.26	573.191
		40.28	8673.03							40.28	3024.57			40.28	547.191
		40.3	8648.03							40.3	2986.57			40.3	580.191
		40.32	8748.03							40.32	2941.57			40.32	549.191
		40.34	8643.03							40.34	3034.57			40.34	506.191
		40.36	8688.03							40.36	3050.57			40.36	521.191
		40.38	8648.03							40.38	2997.57			40.38	519.191
		40.4	8688.03							40.4	3006.57			40.4	516.191
		40.42	8693.03							40.42	3031.57			40.42	571.191
		40.44	8778.03							40.44	3053.57			40.44	561.191
		40.46	8703.03							40.46	3025.57			40.46	503.191
		40.48	8608.03							40.48	3005.57			40.48	529.191
		40.5	8713.03							40.5	3053.57			40.5	549.191
		40.52	8688.03							40.52	3032.57			40.52	538.191
		40.54	8718.03							40.54	3008.57			40.54	566.191
		40.56	8703.03							40.56	2997.57			40.56	574.191
		40.58	8758.03							40.58	3014.57			40.58	585.191
		40.6	8723.03							40.6	3009.57			40.6	524.191
		40.62	8733.03							40.62	3026.57			40.62	541.191
		40.64	8638.03							40.64	2992.57			40.64	595.191
		40.66	8708.03							40.66	3012.57			40.66	587.191
		40.68	8713.03							40.68	3038.57			40.68	590.191
		40.7	8823.03							40.7	2950.57			40.7	629.191
		40.72	8803.03							40.72	2947.57			40.72	620.191
		40.74	8753.03							40.74	2980.57			40.74	596.191
		40.76	8758.03							40.76	3020.57			40.76	588.191
		40.78	8748.03							40.78	2999.57			40.78	633.191
		40.8	8723.03							40.8	2986.57			40.8	588.191
		40.82	8618.03							40.82	3004.57			40.82	640.191
		40.84	8483.03							40.84	3014.57			40.84	660.191
		40.86	8558.03							40.86	3015.57			40.86	667.191
		40.88	8693.03							40.88	3054.57			40.88	657.191
		40.9	8713.03							40.9	2976.57			40.9	642.191
		40.92	8628.03							40.92	2997.57			40.92	658.191
		40.94	8633.03							40.94	3021.57			40.94	644.191
		40.96	8633.03							40.96	3003.57			40.96	640.191
		40.98	8568.03							40.98	3041.57			40.98	626.191
		41	8558.03							41	3035.57			41	607.191
		41.02	8723.03							41.02	2994.57			41.02	594.191
		41.04	8773.03							41.04	2999.57			41.04	595.191
		41.06	8723.03							41.06	3029.57			41.06	613.191
		41.08	8653.03							41.08	3001.57			41.08	599.191
		41.1	8608.03							41.1	2972.57			41.1	569.191
		41.12	8688.03							41.12	2940.57			41.12	540.191
		41.14	8728.03							41.14	2947.57			41.14	542.191
		41.16	8703.03							41.16	2966.57			41.16	582.191
		41.18	8638.03							41.18	2981.57			41.18	581.191
		41.2	8618.03							41.2	2976.57			41.2	550.191
		41.22	8673.03							41.22	2924.57			41.22	523.191
		41.24	8738.03							41.24	2932.57			41.24	547.191
		41.26	8738.03							41.26	2969.57			41.26	510.191
		41.28	8728.03							41.28	3012.57			41.28	505.191
		41.3	8708.03							41.3	3015.57			41.3	502.191
		41.32	8653.03							41.32	2978.57			41.32	517.191
		41.34	8578.03							41.34	2957.57			41.34	539.191
		41.36	8603.03							41.36	2959.57			41.36	520.191
		41.38	8638.03							41.38	2949.57			41.38	545.191
		41.4	8663.03							41.4	2958.57			41.4	551.191
		41.42	8678.03							41.42	3008.57			41.42	547.191
		41.44	8698.03							41.44	3032.57			41.44	542.191
		41.46	8668.03							41.46	2980.57			41.46	522.191
		41.48	8638.03							41.48	2963.57			41.48	518.191
		41.5	8653.03							41.5	2930.57			41.5	555.191
		41.52	8648.03							41.52	2928.57			41.52	574.191
		41.54	8653.03							41.54	2943.57			41.54	538.191
		41.56	8633.03							41.56	2931.57			41.56	538.191
		41.58	8633.03							41.58	2948.57			41.58	514.191
		41.6	8618.03							41.6	2994.57			41.6	501.191
		41.62	8698.03							41.62	2972.57			41.62	479.191
		41.64	8678.03							41.64	2968.57			41.64	515.191
		41.66	8648.03							41.66	2992.57			41.66	517.191
		41.68	8668.03							41.68	2975.57			41.68	468.191
		41.7	8598.03							41.7	2933.57			41.7	464.191
		41.72	8638.03							41.72	2941.57			41.72	513.191
		41.74	8563.03							41.74	2964.57			41.74	525.191
		41.76	8698.03							41.76	2988.57			41.76	524.191
		41.78	8648.03							41.78	3019.57			41.78	518.191
		41.8	8663.03							41.8	3000.57			41.8	521.191
		41.82	8688.03							41.82	2977.57			41.82	540.191
		41.84	8653.03							41.84	2943.57			41.84	515.191
		41.86	8598.03							41.86	2976.57			41.86	506.191
		41.88	8643.03							41.88	2973.57			41.88	508.191
		41.9	8698.03							41.9	2929.57			41.9	467.191
		41.92	8773.03							41.92	2962.57			41.92	484.191
		41.94	8673.03							41.94	2930.57			41.94	512.191
		41.96	8683.03							41.96	2922.57			41.96	493.191
		41.98	8653.03							41.98	2932.57			41.98	499.191
		42	8728.03							42	2934.57			42	499.191
		42.02	8683.03							42.02	2967.57			42.02	505.191
		42.04	8633.03							42.04	3018.57			42.04	523.191
		42.06	8778.03							42.06	2963.57			42.06	554.191
		42.08	8743.03							42.08	2903.57			42.08	524.191
		42.1	8633.03							42.1	2927.57			42.1	487.191
		42.12	8648.03							42.12	2983.57			42.12	520.191
		42.14	8713.03							42.14	2952.57			42.14	509.191
		42.16	8693.03							42.16	2985.57			42.16	502.191
		42.18	8628.03							42.18	2965.57			42.18	531.191
		42.2	8478.03							42.2	2963.57			42.2	565.191
		42.22	8538.03							42.22	2982.57			42.22	621.191
		42.24	8583.03							42.24	3014.57			42.24	617.191
		42.26	8623.03							42.26	2976.57			42.26	655.191
		42.28	8618.03							42.28	2963.57			42.28	651.191
		42.3	8598.03							42.3	2953.57			42.3	682.191
		42.32	8643.03							42.32	2953.57			42.32	745.191
		42.34	8648.03							42.34	2965.57			42.34	729.191
		42.36	8653.03							42.36	2964.57			42.36	707.191
		42.38	8583.03							42.38	2979.57			42.38	674.191
		42.4	8643.03							42.4	2973.57			42.4	641.191
		42.42	8618.03							42.42	2956.57			42.42	599.191
		42.44	8658.03							42.44	3003.57			42.44	581.191
		42.46	8638.03							42.46	3000.57			42.46	561.191
		42.48	8683.03							42.48	2963.57			42.48	568.191
		42.5	8568.03							42.5	2926.57			42.5	579.191
		42.52	8603.03							42.52	2906.57			42.52	584.191
		42.54	8693.03							42.54	2910.57			42.54	556.191
		42.56	8683.03							42.56	2962.57			42.56	506.191
		42.58	8653.03							42.58	2945.57			42.58	497.191
		42.6	8573.03							42.6	2913.57			42.6	528.191
		42.62	8588.03							42.62	2902.57			42.62	545.191
		42.64	8753.03							42.64	2935.57			42.64	580.191
		42.66	8668.03							42.66	2973.57			42.66	570.191
		42.68	8688.03							42.68	2982.57			42.68	562.191
		42.7	8708.03							42.7	2971.57			42.7	528.191
		42.72	8663.03							42.72	2965.57			42.72	524.191
		42.74	8658.03							42.74	2969.57			42.74	521.191
		42.76	8753.03							42.76	2950.57			42.76	551.191
		42.78	8683.03							42.78	2959.57			42.78	564.191
		42.8	8638.03							42.8	2991.57			42.8	619.191
		42.82	8728.03							42.82	2996.57			42.82	647.191
		42.84	8653.03							42.84	2988.57			42.84	677.191
		42.86	8568.03							42.86	2958.57			42.86	648.191
		42.88	8613.03							42.88	2927.57			42.88	767.191
		42.9	8658.03							42.9	2970.57			42.9	861.191
		42.92	8588.03							42.92	2994.57			42.92	989.191
		42.94	8648.03							42.94	2977.57			42.94	1066.19
		42.96	8698.03							42.96	3011.57			42.96	1101.19
		42.98	8683.03							42.98	3008.57			42.98	1088.19
		43	8528.03							43	2979.57			43	1084.19
		43.02	8578.03							43.02	2949.57			43.02	1104.19
		43.04	8623.03							43.04	2938.57			43.04	1057.19
		43.06	8688.03							43.06	2932.57			43.06	960.191
		43.08	8583.03							43.08	2943.57			43.08	887.191
		43.1	8538.03							43.1	2958.57			43.1	820.191
		43.12	8523.03							43.12	2943.57			43.12	809.191
		43.14	8608.03							43.14	2913.57			43.14	741.191
		43.16	8633.03							43.16	2910.57			43.16	682.191
		43.18	8673.03							43.18	2930.57			43.18	639.191
		43.2	8663.03							43.2	2885.57			43.2	565.191
		43.22	8628.03							43.22	2869.57			43.22	561.191
		43.24	8653.03							43.24	2924.57			43.24	542.191
		43.26	8623.03							43.26	2961.57			43.26	525.191
		43.28	8658.03							43.28	2925.57			43.28	549.191
		43.3	8528.03							43.3	2951.57			43.3	583.191
		43.32	8503.03							43.32	2953.57			43.32	577.191
		43.34	8648.03							43.34	2964.57			43.34	625.191
		43.36	8778.03							43.36	2906.57			43.36	623.191
		43.38	8608.03							43.38	2939.57			43.38	636.191
		43.4	8653.03							43.4	2959.57			43.4	570.191
		43.42	8603.03							43.42	2965.57			43.42	541.191
		43.44	8503.03							43.44	2964.57			43.44	546.191
		43.46	8598.03							43.46	2969.57			43.46	533.191
		43.48	8623.03							43.48	2985.57			43.48	504.191
		43.5	8663.03							43.5	2953.57			43.5	520.191
		43.52	8693.03							43.52	2943.57			43.52	506.191
		43.54	8698.03							43.54	2898.57			43.54	521.191
		43.56	8653.03							43.56	2929.57			43.56	503.191
		43.58	8593.03							43.58	2942.57			43.58	511.191
		43.6	8583.03							43.6	2901.57			43.6	527.191
		43.62	8558.03							43.62	2914.57			43.62	501.191
		43.64	8588.03							43.64	2930.57			43.64	494.191
		43.66	8698.03							43.66	2921.57			43.66	508.191
		43.68	8668.03							43.68	2930.57			43.68	499.191
		43.7	8533.03							43.7	2912.57			43.7	471.191
		43.72	8518.03							43.72	2943.57			43.72	463.191
		43.74	8628.03							43.74	2922.57			43.74	472.191
		43.76	8613.03							43.76	2905.57			43.76	502.191
		43.78	8563.03							43.78	2922.57			43.78	480.191
		43.8	8598.03							43.8	2928.57			43.8	472.191
		43.82	8628.03							43.82	2925.57			43.82	449.191
		43.84	8803.03							43.84	2915.57			43.84	476.191
		43.86	8653.03							43.86	2940.57			43.86	490.191
		43.88	8598.03							43.88	2920.57			43.88	490.191
		43.9	8623.03							43.9	2915.57			43.9	472.191
		43.92	8593.03							43.92	2922.57			43.92	472.191
		43.94	8573.03							43.94	2901.57			43.94	451.191
		43.96	8553.03							43.96	2929.57			43.96	508.191
		43.98	8593.03							43.98	2924.57			43.98	501.191
		44	8588.03							44	2928.57			44	457.191
		44.02	8633.03							44.02	2962.57			44.02	452.191
		44.04	8668.03							44.04	2950.57			44.04	492.191
		44.06	8588.03							44.06	2903.57			44.06	493.191
		44.08	8518.03							44.08	2903.57			44.08	530.191
		44.1	8473.03							44.1	2908.57			44.1	521.191
		44.12	8603.03							44.12	2947.57			44.12	534.191
		44.14	8633.03							44.14	2943.57			44.14	536.191
		44.16	8638.03							44.16	2942.57			44.16	531.191
		44.18	8648.03							44.18	2899.57			44.18	563.191
		44.2	8653.03							44.2	2908.57			44.2	591.191
		44.22	8553.03							44.22	2910.57			44.22	586.191
		44.24	8483.03							44.24	2977.57			44.24	551.191
		44.26	8593.03							44.26	2952.57			44.26	581.191
		44.28	8613.03							44.28	2932.57			44.28	570.191
		44.3	8598.03							44.3	2938.57			44.3	528.191
		44.32	8618.03							44.32	2937.57			44.32	529.191
		44.34	8673.03							44.34	2926.57			44.34	537.191
		44.36	8678.03							44.36	2946.57			44.36	523.191
		44.38	8683.03							44.38	2926.57			44.38	494.191
		44.4	8613.03							44.4	2937.57			44.4	463.191
		44.42	8618.03							44.42	2947.57			44.42	455.191
		44.44	8623.03							44.44	2922.57			44.44	464.191
		44.46	8618.03							44.46	2956.57			44.46	499.191
		44.48	8678.03							44.48	2955.57			44.48	507.191
		44.5	8658.03							44.5	2888.57			44.5	535.191
		44.52	8728.03							44.52	2895.57			44.52	532.191
		44.54	8608.03							44.54	2965.57			44.54	574.191
		44.56	8568.03							44.56	2945.57			44.56	529.191
		44.58	8608.03							44.58	2914.57			44.58	515.191
		44.6	8643.03							44.6	2965.57			44.6	562.191
		44.62	8613.03							44.62	2969.57			44.62	526.191
		44.64	8473.03							44.64	2931.57			44.64	500.191
		44.66	8493.03							44.66	2937.57			44.66	551.191
		44.68	8508.03							44.68	2920.57			44.68	576.191
		44.7	8493.03							44.7	2935.57			44.7	518.191
		44.72	8593.03							44.72	2968.57			44.72	469.191
		44.74	8653.03							44.74	2943.57			44.74	464.191
		44.76	8603.03							44.76	2941.57			44.76	475.191
		44.78	8538.03							44.78	2908.57			44.78	500.191
		44.8	8518.03							44.8	2938.57			44.8	487.191
		44.82	8493.03							44.82	2958.57			44.82	459.191
		44.84	8563.03							44.84	3006.57			44.84	446.191
		44.86	8573.03							44.86	3003.57			44.86	474.191
		44.88	8463.03							44.88	2939.57			44.88	471.191
		44.9	8623.03							44.9	2950.57			44.9	474.191
		44.92	8673.03							44.92	2956.57			44.92	463.191
		44.94	8548.03							44.94	2994.57			44.94	462.191
		44.96	8523.03							44.96	2993.57			44.96	490.191
		44.98	8603.03							44.98	3016.57			44.98	471.191
		45	8538.03							45	2983.57			45	443.191
		45.02	8548.03							45.02	3003.57			45.02	454.191
		45.04	8513.03							45.04	3061.57			45.04	453.191
		45.06	8553.03							45.06	3073.57			45.06	426.191
		45.08	8538.03							45.08	3060.57			45.08	423.191
		45.1	8563.03							45.1	3099.57			45.1	456.191
		45.12	8673.03							45.12	3143.57			45.12	462.191
		45.14	8648.03							45.14	3123.57			45.14	472.191
		45.16	8563.03							45.16	3160.57			45.16	444.191
		45.18	8593.03							45.18	3216.57			45.18	404.191
		45.2	8623.03							45.2	3251.57			45.2	471.191
		45.22	8583.03							45.22	3283.57			45.22	506.191
		45.24	8623.03							45.24	3242.57			45.24	514.191
		45.26	8628.03							45.26	3178.57			45.26	509.191
		45.28	8648.03							45.28	3238.57			45.28	510.191
		45.3	8633.03							45.3	3251.57			45.3	510.191
		45.32	8543.03							45.32	3184.57			45.32	529.191
		45.34	8583.03							45.34	3179.57			45.34	548.191
		45.36	8583.03							45.36	3140.57			45.36	570.191
		45.38	8573.03							45.38	3137.57			45.38	583.191
		45.4	8603.03							45.4	3146.57			45.4	538.191
		45.42	8568.03							45.42	3103.57			45.42	532.191
		45.44	8558.03							45.44	3152.57			45.44	571.191
		45.46	8578.03							45.46	3074.57			45.46	579.191
		45.48	8573.03							45.48	3046.57			45.48	580.191
		45.5	8618.03							45.5	3070.57			45.5	555.191
		45.52	8598.03							45.52	3055.57			45.52	525.191
		45.54	8543.03							45.54	3033.57			45.54	523.191
		45.56	8538.03							45.56	3018.57			45.56	512.191
		45.58	8538.03							45.58	2998.57			45.58	523.191
		45.6	8493.03							45.6	3005.57			45.6	523.191
		45.62	8478.03							45.62	2969.57			45.62	480.191
		45.64	8488.03							45.64	2993.57			45.64	496.191
		45.66	8598.03							45.66	2992.57			45.66	481.191
		45.68	8618.03							45.68	2986.57			45.68	481.191
		45.7	8593.03							45.7	2939.57			45.7	561.191
		45.72	8533.03							45.72	2947.57			45.72	556.191
		45.74	8473.03							45.74	2951.57			45.74	549.191
		45.76	8478.03							45.76	2882.57			45.76	581.191
		45.78	8548.03							45.78	2912.57			45.78	574.191
		45.8	8578.03							45.8	2919.57			45.8	613.191
		45.82	8608.03							45.82	2943.57			45.82	672.191
		45.84	8618.03							45.84	2945.57			45.84	645.191
		45.86	8633.03							45.86	2925.57			45.86	656.191
		45.88	8558.03							45.88	2889.57			45.88	635.191
		45.9	8573.03							45.9	2885.57			45.9	568.191
		45.92	8628.03							45.92	2896.57			45.92	560.191
		45.94	8603.03							45.94	2924.57			45.94	579.191
		45.96	8603.03							45.96	2884.57			45.96	564.191
		45.98	8498.03							45.98	2893.57			45.98	567.191
		46	8498.03							46	2906.57			46	540.191
		46.02	8543.03							46.02	2910.57			46.02	497.191
		46.04	8433.03							46.04	2897.57			46.04	506.191
		46.06	8463.03							46.06	2880.57			46.06	503.191
		46.08	8483.03							46.08	2919.57			46.08	500.191
		46.1	8518.03							46.1	2911.57			46.1	458.191
		46.12	8488.03							46.12	2868.57			46.12	504.191
		46.14	8558.03							46.14	2893.57			46.14	494.191
		46.16	8568.03							46.16	2880.57			46.16	438.191
		46.18	8573.03							46.18	2898.57			46.18	481.191
		46.2	8603.03							46.2	2919.57			46.2	462.191
		46.22	8638.03							46.22	2933.57			46.22	473.191
		46.24	8548.03							46.24	2913.57			46.24	455.191
		46.26	8473.03							46.26	2884.57			46.26	442.191
		46.28	8503.03							46.28	2877.57			46.28	454.191
		46.3	8583.03							46.3	2905.57			46.3	451.191
		46.32	8508.03							46.32	2888.57			46.32	447.191
		46.34	8583.03							46.34	2864.57			46.34	432.191
		46.36	8578.03							46.36	2834.57			46.36	422.191
		46.38	8578.03							46.38	2862.57			46.38	471.191
		46.4	8533.03							46.4	2868.57			46.4	489.191
		46.42	8463.03							46.42	2897.57			46.42	470.191
		46.44	8518.03							46.44	2904.57			46.44	491.191
		46.46	8528.03							46.46	2892.57			46.46	525.191
		46.48	8503.03							46.48	2883.57			46.48	531.191
		46.5	8453.03							46.5	2891.57			46.5	561.191
		46.52	8453.03							46.52	2876.57			46.52	582.191
		46.54	8553.03							46.54	2864.57			46.54	570.191
		46.56	8578.03							46.56	2881.57			46.56	582.191
		46.58	8458.03							46.58	2920.57			46.58	569.191
		46.6	8528.03							46.6	2856.57			46.6	533.191
		46.62	8523.03							46.62	2853.57			46.62	570.191
		46.64	8523.03							46.64	2856.57			46.64	556.191
		46.66	8523.03							46.66	2870.57			46.66	524.191
		46.68	8483.03							46.68	2887.57			46.68	501.191
		46.7	8418.03							46.7	2907.57			46.7	523.191
		46.72	8598.03							46.72	2860.57			46.72	513.191
		46.74	8613.03							46.74	2851.57			46.74	500.191
		46.76	8533.03							46.76	2872.57			46.76	520.191
		46.78	8478.03							46.78	2895.57			46.78	466.191
		46.8	8518.03							46.8	2897.57			46.8	400.191
		46.82	8513.03							46.82	2841.57			46.82	428.191
		46.84	8573.03							46.84	2796.57			46.84	425.191
		46.86	8558.03							46.86	2837.57			46.86	435.191
		46.88	8513.03							46.88	2845.57			46.88	449.191
		46.9	8508.03							46.9	2841.57			46.9	458.191
		46.92	8473.03							46.92	2882.57			46.92	421.191
		46.94	8528.03							46.94	2853.57			46.94	424.191
		46.96	8548.03							46.96	2831.57			46.96	403.191
		46.98	8598.03							46.98	2846.57			46.98	459.191
		47	8543.03							47	2872.57			47	489.191
		47.02	8563.03							47.02	2889.57			47.02	447.191
		47.04	8513.03							47.04	2866.57			47.04	491.191
		47.06	8568.03							47.06	2871.57			47.06	502.191
		47.08	8513.03							47.08	2864.57			47.08	472.191
		47.1	8478.03							47.1	2850.57			47.1	466.191
		47.12	8498.03							47.12	2871.57			47.12	440.191
		47.14	8528.03							47.14	2863.57			47.14	447.191
		47.16	8538.03							47.16	2827.57			47.16	477.191
		47.18	8508.03							47.18	2834.57			47.18	502.191
		47.2	8478.03							47.2	2879.57			47.2	524.191
		47.22	8518.03							47.22	2890.57			47.22	510.191
		47.24	8443.03							47.24	2903.57			47.24	477.191
		47.26	8468.03							47.26	2892.57			47.26	446.191
		47.28	8493.03							47.28	2904.57			47.28	481.191
		47.3	8493.03							47.3	2894.57			47.3	521.191
		47.32	8533.03							47.32	2880.57			47.32	536.191
		47.34	8588.03							47.34	2867.57			47.34	526.191
		47.36	8478.03							47.36	2833.57			47.36	533.191
		47.38	8483.03							47.38	2853.57			47.38	561.191
		47.4	8488.03							47.4	2846.57			47.4	535.191
		47.42	8543.03							47.42	2848.57			47.42	533.191
		47.44	8563.03							47.44	2843.57			47.44	543.191
		47.46	8438.03							47.46	2845.57			47.46	534.191
		47.48	8403.03							47.48	2863.57			47.48	493.191
		47.5	8498.03							47.5	2864.57			47.5	513.191
		47.52	8573.03							47.52	2869.57			47.52	545.191
		47.54	8513.03							47.54	2855.57			47.54	492.191
		47.56	8518.03							47.56	2861.57			47.56	507.191
		47.58	8583.03							47.58	2870.57			47.58	539.191
		47.6	8518.03							47.6	2858.57			47.6	524.191
		47.62	8503.03							47.62	2825.57			47.62	512.191
		47.64	8543.03							47.64	2840.57			47.64	510.191
		47.66	8468.03							47.66	2816.57			47.66	504.191
		47.68	8393.03							47.68	2838.57			47.68	513.191
		47.7	8518.03							47.7	2879.57			47.7	571.191
		47.72	8503.03							47.72	2894.57			47.72	615.191
		47.74	8488.03							47.74	2876.57			47.74	576.191
		47.76	8443.03							47.76	2851.57			47.76	581.191
		47.78	8503.03							47.78	2835.57			47.78	596.191
		47.8	8588.03							47.8	2870.57			47.8	615.191
		47.82	8533.03							47.82	2867.57			47.82	641.191
		47.84	8468.03							47.84	2889.57			47.84	675.191
		47.86	8453.03							47.86	2893.57			47.86	691.191
		47.88	8538.03							47.88	2889.57			47.88	708.191
		47.9	8563.03							47.9	2900.57			47.9	778.191
		47.92	8518.03							47.92	2915.57			47.92	853.191
		47.94	8493.03							47.94	2916.57			47.94	852.191
		47.96	8443.03							47.96	2898.57			47.96	849.191
		47.98	8418.03							47.98	2870.57			47.98	900.191
		48	8463.03							48	2854.57			48	945.191
		48.02	8498.03							48.02	2900.57			48.02	881.191
		48.04	8468.03							48.04	2912.57			48.04	859.191
		48.06	8498.03							48.06	2957.57			48.06	860.191
		48.08	8488.03							48.08	2960.57			48.08	875.191
		48.1	8463.03							48.1	2998.57			48.1	844.191
		48.12	8543.03							48.12	3017.57			48.12	789.191
		48.14	8508.03							48.14	2958.57			48.14	769.191
		48.16	8488.03							48.16	2957.57			48.16	692.191
		48.18	8538.03							48.18	2938.57			48.18	641.191
		48.2	8518.03							48.2	2901.57			48.2	621.191
		48.22	8643.03							48.22	2845.57			48.22	601.191
		48.24	8523.03							48.24	2874.57			48.24	587.191
		48.26	8383.03							48.26	2971.57			48.26	558.191
		48.28	8403.03							48.28	2943.57			48.28	515.191
		48.3	8483.03							48.3	2889.57			48.3	500.191
		48.32	8568.03							48.32	2839.57			48.32	464.191
		48.34	8573.03							48.34	2885.57			48.34	484.191
		48.36	8478.03							48.36	2865.57			48.36	495.191
		48.38	8463.03							48.38	2889.57			48.38	466.191
		48.4	8443.03							48.4	2868.57			48.4	470.191
		48.42	8478.03							48.42	2858.57			48.42	502.191
		48.44	8493.03							48.44	2857.57			48.44	441.191
		48.46	8578.03							48.46	2810.57			48.46	435.191
		48.48	8488.03							48.48	2796.57			48.48	438.191
		48.5	8388.03							48.5	2817.57			48.5	429.191
		48.52	8473.03							48.52	2821.57			48.52	433.191
		48.54	8488.03							48.54	2842.57			48.54	395.191
		48.56	8458.03							48.56	2850.57			48.56	372.191
		48.58	8443.03							48.58	2819.57			48.58	399.191
		48.6	8443.03							48.6	2805.57			48.6	413.191
		48.62	8553.03							48.62	2846.57			48.62	467.191
		48.64	8558.03							48.64	2820.57			48.64	431.191
		48.66	8598.03							48.66	2792.57			48.66	399.191
		48.68	8593.03							48.68	2809.57			48.68	443.191
		48.7	8533.03							48.7	2858.57			48.7	442.191
		48.72	8538.03							48.72	2850.57			48.72	481.191
		48.74	8418.03							48.74	2812.57			48.74	472.191
		48.76	8383.03							48.76	2755.57			48.76	462.191
		48.78	8408.03							48.78	2781.57			48.78	446.191
		48.8	8458.03							48.8	2809.57			48.8	427.191
		48.82	8378.03							48.82	2780.57			48.82	413.191
		48.84	8463.03							48.84	2788.57			48.84	426.191
		48.86	8453.03							48.86	2819.57			48.86	449.191
		48.88	8438.03							48.88	2800.57			48.88	394.191
		48.9	8483.03							48.9	2847.57			48.9	401.191
		48.92	8543.03							48.92	2821.57			48.92	428.191
		48.94	8503.03							48.94	2792.57			48.94	421.191
		48.96	8458.03							48.96	2794.57			48.96	413.191
		48.98	8408.03							48.98	2794.57			48.98	490.191
		49	8458.03							49	2752.57			49	409.191
		49.02	8453.03							49.02	2799.57			49.02	388.191
		49.04	8418.03							49.04	2819.57			49.04	409.191
		49.06	8383.03							49.06	2792.57			49.06	390.191
		49.08	8438.03							49.08	2804.57			49.08	393.191
		49.1	8613.03							49.1	2810.57			49.1	418.191
		49.12	8498.03							49.12	2835.57			49.12	414.191
		49.14	8443.03							49.14	2846.57			49.14	451.191
		49.16	8478.03							49.16	2828.57			49.16	461.191
		49.18	8533.03							49.18	2802.57			49.18	396.191
		49.2	8443.03							49.2	2830.57			49.2	402.191
		49.22	8468.03							49.22	2833.57			49.22	435.191
		49.24	8463.03							49.24	2837.57			49.24	442.191
		49.26	8388.03							49.26	2835.57			49.26	412.191
		49.28	8388.03							49.28	2837.57			49.28	407.191
		49.3	8568.03							49.3	2814.57			49.3	460.191
		49.32	8603.03							49.32	2814.57			49.32	477.191
		49.34	8488.03							49.34	2797.57			49.34	424.191
		49.36	8458.03							49.36	2845.57			49.36	402.191
		49.38	8493.03							49.38	2812.57			49.38	371.191
		49.4	8408.03							49.4	2838.57			49.4	420.191
		49.42	8373.03							49.42	2838.57			49.42	420.191
		49.44	8348.03							49.44	2821.57			49.44	389.191
		49.46	8403.03							49.46	2826.57			49.46	401.191
		49.48	8488.03							49.48	2838.57			49.48	411.191
		49.5	8438.03							49.5	2809.57			49.5	421.191
		49.52	8368.03							49.52	2815.57			49.52	399.191
		49.54	8333.03							49.54	2805.57			49.54	402.191
		49.56	8433.03							49.56	2829.57			49.56	379.191
		49.58	8423.03							49.58	2809.57			49.58	366.191
		49.6	8458.03							49.6	2837.57			49.6	400.191
		49.62	8573.03							49.62	2849.57			49.62	416.191
		49.64	8568.03							49.64	2796.57			49.64	420.191
		49.66	8483.03							49.66	2803.57			49.66	434.191
		49.68	8433.03							49.68	2804.57			49.68	417.191
		49.7	8488.03							49.7	2822.57			49.7	474.191
		49.72	8463.03							49.72	2780.57			49.72	508.191
		49.74	8538.03							49.74	2816.57			49.74	469.191
		49.76	8518.03							49.76	2833.57			49.76	424.191
		49.78	8428.03							49.78	2823.57			49.78	460.191
		49.8	8423.03							49.8	2835.57			49.8	468.191
		49.82	8378.03							49.82	2821.57			49.82	458.191
		49.84	8468.03							49.84	2792.57			49.84	481.191
		49.86	8568.03							49.86	2792.57			49.86	503.191
		49.88	8583.03							49.88	2808.57			49.88	522.191
		49.9	8593.03							49.9	2824.57			49.9	475.191
		49.92	8568.03							49.92	2855.57			49.92	481.191
		49.94	8578.03							49.94	2838.57			49.94	448.191
[truncated: 1,503 more rows]

## Sheet: Figure 1f
Figure 1f	High-resolution XPS spectra of Ni 2p			884.08	12577.7	12775.8	12157.9	12703.5	12157.9	12219.4	12168.8
				883.98	12869	12798.8	12148.5	12725.9	12148.5	12210.5	12159.4
				883.88	12864.6	12823	12139	12749.4	12139	12201.5	12150
				883.78	12909.3	12848.2	12129.5	12774	12129.5	12192.6	12140.6
				883.68	12504.4	12874.5	12119.9	12799.7	12119.9	12183.6	12131.1
				883.58	12669.5	12901.9	12110.4	12826.4	12110.4	12174.6	12121.6
				883.48	13068.7	12930.3	12100.8	12854.1	12100.8	12165.6	12112.2
				883.38	12987.2	12959.6	12091.2	12882.8	12091.2	12156.6	12102.7
				883.28	13029.4	12990	12081.6	12912.5	12081.6	12147.6	12093.1
				883.18	12844.7	13021.2	12072	12943	12072	12138.6	12083.6
				883.08	12871.6	13053.3	12062.4	12974.4	12062.4	12129.6	12074.1
				882.98	12987.5	13086.1	12052.8	13006.6	12052.8	12120.5	12064.5
				882.88	13064.6	13119.7	12043.1	13039.5	12043.1	12111.5	12055
				882.78	13079.8	13154	12033.5	13073	12033.5	12102.5	12045.4
				882.68	13183.3	13188.8	12023.8	13107.1	12023.8	12093.5	12035.8
				882.58	13276.5	13224.1	12014.1	13141.6	12014.1	12084.4	12026.2
				882.48	13081.1	13259.8	12004.4	13176.6	12004.4	12075.4	12016.6
				882.38	13104.5	13295.8	11994.7	13211.9	11994.7	12066.4	12007
				882.28	13192.1	13332.1	11985	13247.4	11985	12057.3	11997.4
				882.18	13542.3	13368.5	11975.3	13283	11975.3	12048.3	11987.8
				882.08	13584.3	13404.9	11965.6	13318.6	11965.6	12039.3	11978.2
				881.98	13503	13441.2	11955.9	13354.1	11955.9	12030.3	11968.6
				881.88	13425.3	13477.3	11946.2	13389.4	11946.2	12021.3	11959
				881.78	14228.4	13513	11936.5	13424.4	11936.5	12012.3	11949.4
				881.68	13692.1	13548.4	11926.8	13458.9	11926.8	12003.4	11939.8
				881.58	13420.3	13583.2	11917.1	13492.9	11917.1	11994.4	11930.2
				881.48	13513.9	13617.4	11907.5	13526.1	11907.5	11985.5	11920.7
				881.38	13618.6	13650.7	11897.8	13558.6	11897.8	11976.6	11911.1
				881.28	13705.7	13683.1	11888.1	13590.1	11888.1	11967.7	11901.5
				881.18	13948.6	13714.5	11878.4	13620.6	11878.4	11958.8	11892
				881.08	13959.6	13744.7	11868.8	13649.9	11868.8	11950	11882.4
				880.98	13611.2	13773.7	11859.1	13678	11859.1	11941.1	11872.9
				880.88	13748.6	13801.2	11849.5	13704.6	11849.5	11932.3	11863.4
				880.78	14342	13827.2	11839.9	13729.6	11839.9	11923.5	11853.9
				880.68	14459.9	13851.7	11830.3	13753.1	11830.3	11914.8	11844.4
				880.58	13988.9	13874.4	11820.7	13774.8	11820.7	11906	11834.9
				880.48	13830.8	13895.2	11811.1	13794.7	11811.1	11897.4	11825.5
				880.38	13832.9	13914.2	11801.6	13812.6	11801.6	11888.7	11816
				880.28	13813.1	13931.1	11792.1	13828.5	11792.1	11880	11806.6
				880.18	14017.6	13945.9	11782.5	13842.3	11782.5	11871.4	11797.2
				880.08	13867.8	13958.5	11773	13853.8	11773	11862.9	11787.8
				879.98	13875.8	13968.8	11763.5	13863.1	11763.5	11854.3	11778.4
				879.88	14380.9	13976.8	11754	13870	11754.1	11845.8	11769.1
				879.78	14213.5	13982.5	11744.6	13874.5	11744.6	11837.3	11759.7
				879.68	13986.2	13985.7	11735.1	13876.6	11735.2	11828.8	11750.4
				879.58	13916.7	13986.5	11725.7	13876.2	11725.8	11820.4	11741.1
				879.48	13892.7	13984.7	11716.3	13873.3	11716.5	11812	11731.9
				879.38	13752.1	13980.5	11706.9	13867.8	11707.1	11803.7	11722.6
				879.28	13892	13973.7	11697.5	13859.7	11697.9	11795.3	11713.4
				879.18	13952.8	13964.5	11688.1	13849.1	11688.6	11787	11704.1
				879.08	13880.3	13952.7	11678.8	13836	11679.4	11778.8	11694.9
				878.98	13637.8	13938.4	11669.5	13820.2	11670.3	11770.5	11685.7
				878.88	13604.8	13921.8	11660.1	13802	11661.3	11762.3	11676.5
				878.78	13740.4	13902.7	11650.8	13781.2	11652.4	11754.2	11667.3
				878.68	13695.7	13881.3	11641.5	13758	11643.6	11746	11658.2
				878.58	13566.4	13857.7	11632.2	13732.4	11635	11737.9	11649
				878.48	13484.1	13832	11622.9	13704.4	11626.7	11729.8	11639.9
				878.38	13620.2	13804.3	11613.6	13674.1	11618.5	11721.8	11630.8
				878.28	13896.8	13774.7	11604.4	13641.6	11610.8	11713.7	11621.6
				878.18	13854.7	13743.4	11595.1	13607	11603.4	11705.7	11612.5
				878.08	13756.2	13710.6	11585.9	13570.4	11596.6	11697.8	11603.5
				877.98	13619.7	13676.5	11576.6	13531.8	11590.4	11689.9	11594.4
				877.88	13661.1	13641.3	11567.4	13491.3	11584.9	11682	11585.4
				877.78	13323.4	13605.2	11558.2	13449.1	11580.4	11674.1	11576.3
				877.68	13339.5	13568.7	11549	13405.3	11576.9	11666.3	11567.3
				877.58	13746.2	13531.9	11539.8	13359.9	11574.7	11658.5	11558.3
				877.48	14021.8	13495.2	11530.6	13313.1	11574.1	11650.8	11549.2
				877.38	13676.6	13459.1	11521.5	13265	11575.2	11643	11540.3
				877.28	13513.3	13423.9	11512.3	13215.8	11578.5	11635.4	11531.3
				877.18	13162.2	13390	11503.2	13165.4	11584.1	11627.7	11522.3
				877.08	13230.3	13357.9	11494.1	13114.2	11592.4	11620.1	11513.4
				876.98	13446.2	13328.1	11484.9	13062.1	11603.8	11612.5	11504.4
				876.88	13040.1	13301.2	11475.8	13009.4	11618.7	11605	11495.5
				876.78	13003	13277.5	11466.7	12956	11637.4	11597.5	11486.6
				876.68	13710	13257.7	11457.5	12902.2	11660.4	11590	11477.6
				876.58	13736.9	13242.1	11448.4	12848.1	11688	11582.6	11468.7
				876.48	13275.9	13231.5	11439.3	12793.8	11720.6	11575.2	11459.8
				876.38	13066.9	13226	11430.2	12739.4	11758.6	11567.9	11450.9
				876.28	13106.5	13226.3	11421.1	12685	11802.1	11560.5	11442
				876.18	13414.8	13232.6	11412	12630.7	11851.6	11553.3	11433.1
				876.08	13564.7	13245.2	11403	12576.7	11907.1	11546	11424.3
				875.98	13349.7	13264.3	11393.9	12522.9	11968.9	11538.8	11415.4
				875.88	13350.8	13290	11384.8	12469.6	12036.6	11531.7	11406.6
				875.78	13188	13322.1	11375.8	12416.8	12110.4	11524.6	11397.7
				875.68	13600.3	13360.7	11366.7	12364.5	12189.9	11517.5	11388.9
				875.58	13790.9	13405.1	11357.7	12312.9	12274.6	11510.5	11380.1
				875.48	13704	13455.2	11348.7	12262.1	12364.2	11503.6	11371.3
				875.38	13584.7	13510.1	11339.7	12212	12457.8	11496.7	11362.5
				875.28	13688.2	13569.1	11330.7	12162.9	12554.6	11489.9	11353.8
				875.18	13665.5	13631.4	11321.7	12114.6	12653.7	11483.1	11345.1
				875.08	13816.4	13695.7	11312.8	12067.3	12753.8	11476.4	11336.4
				874.98	13607.2	13760.9	11303.8	12021	12853.9	11469.8	11327.7
				874.88	13554.3	13825.8	11294.9	11975.8	12952.5	11463.2	11319
				874.78	13677.3	13888.9	11286	11931.7	13048.2	11456.7	11310.4
				874.68	14119.4	13948.9	11277.1	11888.6	13139.6	11450.2	11301.8
				874.58	13921.7	14004.4	11268.3	11846.8	13225.3	11443.9	11293.2
				874.48	13801.2	14053.9	11259.4	11806	13303.9	11437.6	11284.6
				874.38	13798.4	14096	11250.6	11766.5	13373.9	11431.4	11276.1
				874.28	14099.5	14129.6	11241.8	11728.1	13434.2	11425.2	11267.6
				874.18	14047.8	14153.5	11233	11690.8	13483.5	11419.2	11259.1
				874.08	13989.6	14166.7	11224.3	11654.8	13521	11413.2	11250.6
				873.98	13980.8	14168.5	11215.6	11619.9	13545.8	11407.4	11242.2
				873.88	13805.8	14158.2	11206.9	11586.2	13557.3	11401.6	11233.8
				873.78	14231.8	14135.5	11198.3	11553.7	13555.2	11395.9	11225.5
				873.68	13837.3	14100.3	11189.6	11522.2	13539.5	11390.3	11217.1
				873.58	14111.1	14052.6	11181	11491.9	13510.1	11384.8	11208.9
				873.48	14341.6	13992.8	11172.4	11462.7	13467.4	11379.4	11200.6
				873.38	14106.8	13921.6	11163.9	11434.6	13412.2	11374.1	11192.4
				873.28	13974.5	13839.6	11155.4	11407.5	13345.1	11368.9	11184.2
				873.18	13758.5	13747.8	11146.9	11381.5	13267.1	11363.9	11176.1
				873.08	13576.9	13647.3	11138.4	11356.4	13179.4	11358.9	11168
				872.98	13502.6	13539.3	11130	11332.3	13083.2	11354	11159.9
				872.88	13558.8	13425.3	11121.6	11309.1	12980	11349.2	11151.8
				872.78	13513.8	13306.6	11113.2	11286.8	12871	11344.6	11143.7
				872.68	13439.2	13184.6	11104.8	11265.3	12757.9	11340	11135.7
				872.58	13216.8	13060.7	11096.4	11244.7	12641.9	11335.6	11127.7
				872.48	13243.5	12936.2	11088	11224.8	12524.5	11331.3	11119.7
				872.38	12861.3	12812.6	11079.7	11205.7	12407.1	11327.1	11111.8
				872.28	12940.8	12691	11071.3	11187.3	12290.8	11323	11103.8
				872.18	12900	12572.3	11063	11169.6	12176.8	11319	11095.9
				872.08	12719.6	12457.7	11054.6	11152.6	12066	11315.1	11088
				871.98	12444	12347.8	11046.3	11136.1	11959.2	11311.4	11080
				871.88	12276.6	12243.5	11038	11120.2	11857.3	11307.8	11072.1
				871.78	11683.9	12145.1	11029.6	11104.9	11760.7	11304.3	11064.2
				871.68	11849.6	12053.1	11021.2	11090	11669.7	11300.9	11056.3
				871.58	11577	11967.7	11012.9	11075.6	11584.7	11297.6	11048.3
				871.48	11702.1	11889	11004.4	11061.6	11505.8	11294.5	11040.4
				871.38	11982.1	11817	10996	11048.1	11433	11291.4	11032.4
				871.28	11410.7	11751.5	10987.5	11034.9	11366.2	11288.6	11024.4
				871.18	11331.3	11692.5	10979	11022.1	11305.3	11285.8	11016.4
				871.08	11390.5	11639.6	10970.5	11009.6	11250	11283.2	11008.4
				870.98	11451.2	11592.5	10962	10997.4	11199.9	11280.8	11000.4
				870.88	11326.4	11550.9	10953.4	10985.4	11154.8	11278.5	10992.4
				870.78	11307.7	11514.4	10944.8	10973.8	11114.3	11276.4	10984.3
				870.68	11492.3	11482.5	10936.2	10962.3	11078	11274.5	10976.2
				870.58	11266.2	11454.9	10927.5	10951.1	11045.5	11272.8	10968.1
				870.48	11270.8	11431.1	10918.9	10940.1	11016.4	11271.2	10960
				870.38	11236.7	11410.9	10910.1	10929.2	10990.4	11269.9	10951.9
				870.28	11196.4	11393.8	10901.4	10918.6	10967	11268.8	10943.7
				870.18	11240.9	11379.5	10892.6	10908	10945.9	11267.9	10935.5
				870.08	11294.9	11367.6	10883.8	10897.6	10926.9	11267.3	10927.3
				869.98	11181	11358	10875	10887.4	10909.6	11266.9	10919.1
				869.88	11263.7	11350.2	10866.2	10877.2	10893.8	11266.8	10910.9
				869.78	10822.7	11344.2	10857.3	10867.2	10879.2	11267	10902.7
				869.68	10964.6	11339.7	10848.4	10857.2	10865.6	11267.5	10894.5
				869.58	11181.9	11336.5	10839.4	10847.2	10853	11268.3	10886.2
				869.48	10972.7	11334.5	10830.4	10837.4	10841	11269.4	10877.9
				869.38	11390.7	11333.5	10821.4	10827.6	10829.6	11270.9	10869.6
				869.28	11294.3	11333.6	10812.4	10817.9	10818.7	11272.8	10861.3
				869.18	11616.8	11334.5	10803.3	10808.2	10808.1	11275.1	10853
				869.08	11127.2	11336.2	10794.2	10798.5	10797.9	11277.8	10844.6
				868.98	11259.9	11338.8	10785.1	10788.9	10787.9	11280.9	10836.3
				868.88	11221.5	11342	10776	10779.4	10778.1	11284.5	10828
				868.78	11244.8	11346	10766.8	10769.8	10768.4	11288.6	10819.7
				868.68	11073.9	11350.8	10757.6	10760.3	10758.8	11293.2	10811.3
				868.58	11166.4	11356.1	10748.4	10750.8	10749.3	11298.4	10803
				868.48	11291.4	11362.3	10739.2	10741.2	10739.8	11304.1	10794.6
				868.38	11302.1	11369.1	10729.9	10731.7	10730.4	11310.5	10786.3
				868.28	11249.9	11376.6	10720.6	10722.2	10721	11317.5	10777.9
				868.18	11459.8	11384.9	10711.4	10712.7	10711.6	11325.1	10769.5
				868.08	11465.8	11394	10702	10703.2	10702.2	11333.4	10761.2
				867.98	11482.2	11403.8	10692.7	10693.8	10692.8	11342.5	10752.9
				867.88	11559.1	11414.5	10683.4	10684.3	10683.4	11352.3	10744.5
				867.78	11649.8	11426	10674	10674.8	10674.1	11362.9	10736.2
				867.68	11335.2	11438.5	10664.6	10665.3	10664.7	11374.4	10727.9
				867.58	11158.2	11451.8	10655.2	10655.8	10655.3	11386.7	10719.6
				867.48	11486.2	11466.1	10645.8	10646.4	10645.8	11400	10711.4
				867.38	11454.1	11481.3	10636.4	10636.9	10636.4	11414.2	10703.1
				867.28	11555.3	11497.6	10627	10627.4	10627	11429.3	10694.9
				867.18	11820.8	11515	10617.5	10617.9	10617.5	11445.5	10686.6
				867.08	11788	11533.5	10608.1	10608.4	10608.1	11462.8	10678.4
				866.98	11782.9	11553.1	10598.6	10598.9	10598.6	11481.2	10670.3
				866.88	11723.4	11574	10589.1	10589.4	10589.1	11500.8	10662.1
				866.78	11638.8	11596	10579.7	10579.9	10579.7	11521.5	10654
				866.68	11550.5	11619.4	10570.2	10570.4	10570.2	11543.5	10646
				866.58	11525.2	11644.1	10560.7	10560.9	10560.7	11566.7	10637.9
				866.48	11477	11670.1	10551.2	10551.4	10551.2	11591.3	10629.9
				866.38	12109.8	11697.5	10541.8	10541.9	10541.8	11617.2	10622
				866.28	12211.9	11726.4	10532.3	10532.4	10532.3	11644.5	10614
				866.18	12030.7	11756.7	10522.8	10522.9	10522.8	11673.3	10606.2
				866.08	11828.5	11788.6	10513.3	10513.4	10513.3	11703.5	10598.4
				865.98	11919.3	11822.1	10503.8	10503.9	10503.8	11735.2	10590.6
				865.88	11670.3	11857.1	10494.4	10494.4	10494.4	11768.5	10582.9
				865.78	11676.3	11893.8	10484.9	10485	10484.9	11803.4	10575.3
				865.68	12210.2	11932.1	10475.4	10475.5	10475.4	11839.9	10567.7
				865.58	12208.8	11972.1	10466	10466	10466	11877.9	10560.1
				865.48	12380.6	12013.9	10456.5	10456.6	10456.5	11917.7	10552.7
				865.38	12241.2	12057.4	10447.1	10447.1	10447.1	11959.2	10545.3
				865.28	12320.2	12102.7	10437.7	10437.7	10437.7	12002.4	10538
				865.18	12558.7	12149.9	10428.3	10428.3	10428.3	12047.3	10530.9
				865.08	12152.2	12198.8	10418.9	10419	10418.9	12093.9	10523.8
				864.98	12110.2	12249.5	10409.6	10409.6	10409.6	12142.3	10516.7
				864.88	12488.9	12302	10400.2	10400.2	10400.2	12192.4	10509.8
				864.78	12508.8	12356.3	10390.9	10390.9	10390.9	12244.2	10503
				864.68	12556.4	12412.4	10381.6	10381.6	10381.6	12297.8	10496.3
				864.58	12593	12470.3	10372.4	10372.4	10372.4	12352.9	10489.7
				864.48	12819.7	12529.9	10363.1	10363.1	10363.1	12409.8	10483.2
				864.38	12761.7	12591.2	10353.9	10353.9	10353.9	12468.2	10476.9
				864.28	13079.9	12654.1	10344.7	10344.7	10344.7	12528.1	10470.7
				864.18	13075.3	12718.6	10335.6	10335.6	10335.6	12589.5	10464.7
				864.08	12693.5	12784.5	10326.5	10326.5	10326.5	12652.2	10458.8
				863.98	13178.2	12851.8	10317.4	10317.4	10317.4	12716.2	10453
				863.88	13031.5	12920.3	10308.4	10308.4	10308.4	12781.2	10447.5
				863.78	13053.3	12989.8	10299.4	10299.4	10299.4	12847.2	10442
				863.68	13050.2	13060.4	10290.5	10290.5	10290.5	12914	10436.8
				863.58	13104.7	13131.5	10281.6	10281.6	10281.6	12981.3	10431.8
				863.48	13146.8	13203.2	10272.8	10272.8	10272.8	13049	10427
				863.38	13266	13275.1	10264	10264	10264	13116.8	10422.3
				863.28	13366	13347	10255.2	10255.2	10255.2	13184.3	10417.9
				863.18	13354.8	13418.7	10246.5	10246.5	10246.5	13251.4	10413.7
				863.08	13648.8	13489.6	10237.8	10237.8	10237.8	13317.6	10409.8
				862.98	13776.7	13559.6	10229.2	10229.2	10229.2	13382.7	10406.1
				862.88	13603.2	13628.1	10220.7	10220.7	10220.7	13446.2	10402.7
				862.78	13657.9	13695	10212.3	10212.3	10212.3	13507.6	10399.6
				862.68	13876	13759.6	10203.9	10203.9	10203.9	13566.7	10396.8
				862.58	13447.7	13821.7	10195.5	10195.5	10195.5	13622.9	10394.2
				862.48	13866.7	13880.7	10187.2	10187.2	10187.2	13675.9	10392.1
				862.38	13935.5	13936.2	10179	10179	10179	13725	10390.2
				862.28	13867	13987.8	10170.9	10170.9	10170.9	13769.9	10388.7
				862.18	13822.5	14035.1	10162.8	10162.8	10162.8	13810.2	10387.6
				862.08	13993.4	14077.6	10154.8	10154.8	10154.8	13845.5	10387
				861.98	14133.6	14115	10146.9	10146.9	10146.9	13875.2	10386.7
				861.88	14040.4	14147	10139	10139	10139	13899.2	10386.9
				861.78	14150.4	14173.4	10131.2	10131.2	10131.2	13917	10387.6
				861.68	14107.9	14193.7	10123.5	10123.5	10123.5	13928.5	10388.8
				861.58	14118.3	14208	10115.9	10115.9	10115.9	13933.4	10390.5
				861.48	14159.4	14216.1	10108.4	10108.4	10108.4	13931.6	10392.8
				861.38	13940.8	14218	10100.9	10100.9	10100.9	13923.1	10395.7
				861.28	13913.2	14213.7	10093.5	10093.5	10093.5	13907.9	10399.3
				861.18	14119.4	14203.4	10086.2	10086.2	10086.2	13886	10403.5
				861.08	14107.6	14187.2	10079	10079	10079	13857.6	10408.5
				860.98	13936.1	14165.5	10071.8	10071.8	10071.8	13822.9	10414.3
				860.88	13894.9	14138.5	10064.8	10064.8	10064.8	13782.2	10421
				860.78	13747.6	14106.6	10057.8	10057.8	10057.8	13735.8	10428.5
				860.68	13766.2	14070.4	10050.8	10050.8	10050.8	13684.1	10437.1
				860.58	13898.7	14030.1	10044	10044	10044	13627.4	10446.7
				860.48	13838.4	13986.5	10037.2	10037.2	10037.2	13566.2	10457.5
				860.38	14003.5	13940	10030.5	10030.5	10030.5	13500.9	10469.6
				860.28	13929.2	13891.3	10023.9	10023.9	10023.9	13432.1	10483.1
				860.18	13614.2	13840.9	10017.4	10017.4	10017.4	13360	10498.2
				860.08	14007.4	13789.4	10010.9	10010.9	10010.9	13285.3	10515
				859.98	13726.1	13737.5	10004.5	10004.5	10004.5	13208.3	10533.7
				859.88	13641.9	13685.8	9998.22	9998.22	9998.22	13129.5	10554.5
				859.78	13405.7	13634.9	9992	9992	9992	13049.2	10577.7
				859.68	13432.5	13585.5	9985.84	9985.84	9985.84	12967.8	10603.6
				859.58	13585	13538.4	9979.76	9979.76	9979.76	12885.8	10632.4
				859.48	13769.9	13494	9973.75	9973.75	9973.75	12803.3	10664.5
				859.38	13606.2	13453.3	9967.82	9967.82	9967.82	12720.8	10700.3
				859.28	13802.1	13416.8	9961.97	9961.97	9961.97	12638.5	10740.3
				859.18	13755.3	13385.4	9956.2	9956.2	9956.2	12556.6	10784.9
				859.08	13812.3	13359.7	9950.51	9950.51	9950.51	12475.5	10834.8
				858.98	13703.9	13340.6	9944.91	9944.91	9944.91	12395.1	10890.4
				858.88	14191.3	13328.9	9939.38	9939.38	9939.38	12315.8	10952.5
				858.78	13776.5	13325.5	9933.95	9933.95	9933.95	12237.8	11021.6
				858.68	13551.5	13331	9928.6	9928.6	9928.6	12160.9	11098.7
				858.58	13451.4	13346.5	9923.32	9923.32	9923.32	12085.6	11184.3
				858.48	13711.8	13372.9	9918.13	9918.13	9918.13	12011.7	11279.3
				858.38	13995.6	13410.8	9913.01	9913.01	9913.01	11939.4	11384.4
				858.28	13917	13461.4	9907.99	9907.99	9907.99	11868.8	11500.5
				858.18	13841.4	13525.3	9903.05	9903.05	9903.05	11799.9	11628.4
				858.08	14006.5	13603.3	9898.2	9898.2	9898.2	11732.8	11768.7
				857.98	13892	13696.2	9893.44	9893.44	9893.44	11667.4	11922.3
				857.88	14406.3	13804.5	9888.77	9888.77	9888.77	11603.8	12089.5
				857.78	14470.3	13928.8	9884.2	9884.2	9884.2	11542	12271
				857.68	14354.4	14069.2	9879.73	9879.73	9879.73	11482	12466.9
				857.58	14422	14225.6	9875.36	9875.36	9875.36	11423.9	12677.1
				857.48	14774.7	14397.8	9871.1	9871.1	9871.1	11367.5	12901.4
				857.38	15147.6	14584.7	9866.94	9866.94	9866.94	11313	13138.6
				857.28	15072.7	14784.8	9862.91	9862.91	9862.91	11260.3	13387.4
				857.18	14916.2	14996	9858.99	9858.99	9858.99	11209.3	13645.7
				857.08	14897.5	15214.7	9855.19	9855.19	9855.19	11160	13909.9
				856.98	15227	15436.8	9851.5	9851.5	9851.5	11112.5	14175.8
				856.88	15494.1	15656.2	9847.93	9847.93	9847.93	11066.6	14437.5
				856.78	15563.9	15866.3	9844.5	9844.5	9844.5	11022.5	14688.3
				856.68	15981.8	16059	9841.19	9841.19	9841.19	10979.9	14920.3
				856.58	15870.7	16225.3	9838.02	9838.02	9838.02	10939	15124.3
				856.48	16024.9	16356.3	9835	9835	9835	10899.5	15291.8
				856.38	15734.3	16443.8	9832.11	9832.11	9832.11	10861.7	15414.2
				856.28	15966	16481	9829.36	9829.36	9829.36	10825.3	15485.1
				856.18	16136.6	16463.9	9826.76	9826.76	9826.76	10790.4	15500.3
				856.08	16118.2	16391.4	9824.3	9824.3	9824.3	10756.8	15458.9
				855.98	16043.8	16265.7	9821.98	9821.98	9821.98	10724.7	15363
				855.88	16299.5	16091.8	9819.81	9819.81	9819.81	10693.8	15217.8
				855.78	15798.5	15877.2	9817.78	9817.78	9817.78	10664.3	15030.6
				855.68	15395.5	15630.1	9815.9	9815.9	9815.9	10636	14809.9
				855.58	15588.4	15359.7	9814.14	9814.14	9814.14	10608.9	14564.9
				855.48	15497.5	15074.4	9812.52	9812.52	9812.52	10583	14303.9
				855.38	15716.9	14782	9811.02	9811.02	9811.02	10558.2	14034.8
				855.28	15322.6	14488.8	9809.67	9809.67	9809.67	10534.5	13764
				855.18	14658.5	14199.7	9808.44	9808.44	9808.44	10511.8	13496.4
				855.08	14720	13919.1	9807.33	9807.33	9807.33	10490.1	13236.3
				854.98	14378.5	13649.4	9806.33	9806.33	9806.33	10469.4	12986.4
				854.88	14317	13392.9	9805.43	9805.43	9805.43	10449.5	12748.8
				854.78	13955.4	13150.6	9804.64	9804.64	9804.64	10430.6	12524.7
				854.68	13579.6	12923.1	9803.95	9803.95	9803.95	10412.5	12314.6
				854.58	13188.8	12710.9	9803.34	9803.34	9803.34	10395.1	12119
				854.48	13019	12513.5	9802.82	9802.82	9802.82	10378.6	11937.7
				854.38	12277.2	12330.9	9802.36	9802.36	9802.36	10362.7	11770.5
				854.28	11926.8	12162.4	9801.97	9801.97	9801.97	10347.5	11616.9
				854.18	11736.6	12007.3	9801.62	9801.62	9801.62	10333	11476
				854.08	11477.5	11865.1	9801.32	9801.32	9801.32	10319	11347.3
				853.98	11277.6	11734.7	9801.06	9801.06	9801.06	10305.7	11230
				853.88	11275.6	11615.5	9800.83	9800.83	9800.83	10292.9	11123.5
				853.78	10964.4	11506.6	9800.64	9800.64	9800.64	10280.6	11026.7
				853.68	11307.3	11407.1	9800.48	9800.48	9800.48	10268.8	10938.9
				853.58	11241.8	11316.4	9800.35	9800.35	9800.35	10257.4	10859.4
				853.48	10869.2	11233.6	9800.25	9800.25	9800.25	10246.5	10787.3
				853.38	10714.1	11158	9800.18	9800.18	9800.18	10236.1	10722.1
				853.28	10422.9	11088.9	9800.13	9800.13	9800.13	10226	10663
				853.18	10491	11025.6	9800.09	9800.09	9800.09	10216.3	10609.4
				853.08	10437.8	10967.7	9800.07	9800.07	9800.07	10207	10560.8
				852.98	10320.8	10914.4	9800.06	9800.06	9800.06	10198	10516.5
				852.88	10112.8	10865.5	9800.07	9800.07	9800.07	10189.4	10476.2
				852.78	9734.58	10820.2	9800.09	9800.09	9800.09	10181	10439.3
				852.68	9851.1	10778.4	9800.1	9800.1	9800.1	10172.9	10405.6
				852.58	10043.3	10739.6	9800.11	9800.11	9800.11	10165.1	10374.6
				852.48	10012.7	10703.5	9800.13	9800.13	9800.13	10157.6	10346.1
				852.38	10199.3	10669.9	9800.16	9800.16	9800.16	10150.3	10319.8
				852.28	10024	10638.5	9800.19	9800.19	9800.19	10143.3	10295.4
				852.18	10304.5	10609.1	9800.23	9800.23	9800.23	10136.5	10272.8
				852.08	10180.6	10581.5	9800.29	9800.29	9800.29	10129.9	10251.9
				851.98	9986.33	10555.5	9800.35	9800.35	9800.35	10123.5	10232.3
				851.88	9673.4	10531	9800.41	9800.41	9800.41	10117.4	10214
				851.78	10046.1	10507.9	9800.48	9800.48	9800.48	10111.4	10197
				851.68	9949.97	10486	9800.54	9800.54	9800.54	10105.6	10180.9
				851.58	9892.06	10465.2	9800.61	9800.61	9800.61	10099.9	10165.9
				851.48	9659.45	10445.5	9800.69	9800.69	9800.69	10094.5	10151.7
				851.38	9565.25	10426.8	9800.76	9800.76	9800.76	10089.2	10138.4
				851.28	9966.96	10408.9	9800.82	9800.82	9800.82	10084	10125.8
				851.18	9609.06	10392	9800.89	9800.89	9800.89	10079	10113.8
				851.08	9873.04	10375.7	9800.96	9800.96	9800.96	10074.1	10102.6
				850.98	9609.98	10360.2	9801.02	9801.02	9801.02	10069.4	10091.9
				850.88	10043.6	10345.5	9801.09	9801.09	9801.09	10064.8	10081.8
				850.78	9969.99	10331.3	9801.16	9801.16	9801.16	10060.3	10072.2
				850.68	9970.57	10317.8	9801.23	9801.23	9801.23	10055.9	10063.1
				850.58	9928.07	10304.8	9801.3	9801.3	9801.3	10051.6	10054.4
				850.48	9959.81	10292.3	9801.38	9801.38	9801.38	10047.5	10046.2
				850.38	9787.5	10280.4	9801.47	9801.47	9801.47	10043.5	10038.4
				850.28	9500.42	10268.9	9801.55	9801.55	9801.55	10039.5	10030.9
				850.18	9755.95	10257.9	9801.62	9801.62	9801.62	10035.7	10023.8
				850.08	9805.19	10247.3	9801.7	9801.7	9801.7	10032	10017
				849.98	9576.06	10237.1	9801.77	9801.77	9801.77	10028.3	10010.5
				849.88	9773.65	10227.3	9801.84	9801.84	9801.84	10024.8	10004.4
				849.78	9644.26	10217.8	9801.91	9801.91	9801.91	10021.3	9998.44
				849.68	9634.68	10208.7	9801.98	9801.98	9801.98	10017.9	9992.77
				849.58	9533.19	10199.9	9802.04	9802.04	9802.04	10014.6	9987.34
				849.48	9400.2	10191.4	9802.09	9802.09	9802.09	10011.3	9982.14
				849.38	9818.98	10183.1	9802.14	9802.14	9802.14	10008.1	9977.14
				849.28	10001.9	10175.2	9802.18	9802.18	9802.18	10005	9972.36
				849.18	9631.33	10167.5	9802.23	9802.23	9802.23	10002	9967.77
				849.08	9652.56	10160.1	9802.28	9802.28	9802.28	9999.01	9963.36
				848.98	9644.43	10152.9	9802.32	9802.32	9802.32	9996.11	9959.12
				848.88	9620.83	10146	9802.36	9802.36	9802.36	9993.26	9955.05
				848.78	9765.41	10139.2	9802.4	9802.4	9802.4	9990.48	9951.13
				848.68	9456.89	10132.7	9802.43	9802.43	9802.43	9987.75	9947.36
				848.58	9467.15	10126.4	9802.46	9802.46	9802.46	9985.08	9943.73
				848.48	9506.71	10120.2	9802.48	9802.48	9802.48	9982.45	9940.22
				848.38	9421.97	10114.2	9802.49	9802.49	9802.49	9979.88	9936.83
				848.28	9467.5	10108.4	9802.49	9802.49	9802.49	9977.35	9933.56
				848.18	10033.5	10102.8	9802.49	9802.49	9802.49	9974.86	9930.4
				848.08	9773.55	10097.3	9802.49	9802.49	9802.49	9972.44	9927.36
				847.98	9802.49	10092	9802.49	9802.49	9802.49	9970.06	9924.42
							--	--	--	--	--
							--	--	--	--	--
							--	--	--	--	--
							--	--	--	--	--
							--	--	--	--	--
							--	--	--	--	--

## Sheet: Figure 1g
Figure 1g	High-resolution XPS spectra of S 2p			171.98	440.999	487.829	440.999	440.999	445.254	445.801	443.399	476.372
				171.93	441.168	489.022	440.999	440.999	445.304	445.867	443.43	477.418
				171.88	434.85	490.264	440.999	440.999	445.355	445.935	443.46	478.51
				171.83	433.217	491.567	441.007	441.007	445.416	446.013	443.5	479.66
				171.78	438.591	492.928	441.019	441.019	445.48	446.095	443.544	480.865
				171.73	449.645	494.341	441.022	441.022	445.538	446.171	443.58	482.118
				171.68	453.77	495.801	441.01	441.01	445.581	446.232	443.601	483.416
				171.63	456.018	497.321	440.992	440.992	445.619	446.29	443.617	484.771
				171.58	452.779	498.91	440.97	440.97	445.655	446.346	443.63	486.191
				171.53	455.366	500.58	440.954	440.954	445.696	446.408	443.649	487.688
				171.48	451.257	502.329	440.933	440.933	445.735	446.468	443.665	489.26
				171.43	450.158	504.171	440.919	440.919	445.781	446.536	443.687	490.923
				171.38	450.06	506.11	440.906	440.906	445.83	446.607	443.712	492.678
				171.33	460.459	508.151	440.893	440.893	445.88	446.68	443.737	494.532
				171.28	466.482	510.289	440.865	440.865	445.916	446.741	443.749	496.478
				171.23	468.087	512.538	440.829	440.829	445.945	446.795	443.752	498.532
				171.18	463.089	514.915	440.79	440.79	445.973	446.848	443.755	500.71
				171.13	461.937	517.441	440.759	440.759	446.009	446.911	443.765	503.032
				171.08	458.792	520.124	440.729	440.729	446.048	446.978	443.777	505.506
				171.03	463.853	522.98	440.703	440.703	446.094	447.051	443.795	508.15
				170.98	471.812	526.014	440.67	440.67	446.133	447.12	443.807	510.966
				170.93	488.274	529.239	440.626	440.626	446.162	447.179	443.808	513.969
				170.88	486.811	532.662	440.559	440.559	446.17	447.218	443.787	517.163
				170.83	493.504	536.33	440.493	440.493	446.18	447.261	443.769	520.599
				170.78	497.765	540.255	440.418	440.418	446.184	447.298	443.743	524.286
				170.73	502.661	544.465	440.337	440.337	446.182	447.331	443.711	528.253
				170.68	505.593	548.989	440.249	440.249	446.175	447.36	443.674	532.527
				170.63	520.656	553.856	440.157	440.157	446.166	447.388	443.633	537.14
				170.58	531.641	559.085	440.043	440.043	446.137	447.397	443.572	542.109
				170.53	547.63	564.717	439.913	439.913	446.094	447.394	443.497	547.473
				170.48	568.974	570.78	439.761	439.761	446.03	447.371	443.4	553.263
				170.43	581.638	577.308	439.578	439.578	445.937	447.321	443.274	559.511
				170.38	594.707	584.352	439.377	439.377	445.828	447.257	443.131	566.268
				170.33	612.322	591.96	439.158	439.158	445.703	447.177	442.971	573.582
				170.28	636.21	600.17	438.913	438.913	445.554	447.076	442.786	581.49
				170.23	660.796	609.019	438.633	438.633	445.374	446.945	442.57	590.031
				170.18	697.072	618.556	438.319	438.319	445.16	446.783	442.319	599.251
				170.13	718.958	628.809	437.953	437.953	444.897	446.573	442.019	609.179
				170.08	743.261	639.855	437.556	437.556	444.605	446.336	441.688	619.892
				170.03	755.024	651.735	437.123	437.123	444.28	446.068	441.325	631.432
				169.98	774.04	664.517	436.673	436.673	443.941	445.788	440.945	643.863
				169.93	786.992	678.234	436.196	436.196	443.576	445.485	440.54	657.22
				169.88	779.07	692.933	435.7	435.7	443.196	445.169	440.118	671.55
				169.83	779.419	708.69	435.214	435.214	442.828	444.868	439.708	686.929
				169.78	791.445	725.522	434.727	434.727	442.462	444.571	439.299	703.372
				169.73	793.127	743.435	434.223	434.223	442.081	444.262	438.875	720.885
				169.68	803.069	762.458	433.715	433.715	441.7	443.957	438.449	739.496
				169.63	828.22	782.571	433.192	433.192	441.308	443.642	438.011	759.188
				169.58	850.611	803.75	432.634	432.634	440.882	443.298	437.539	779.932
				169.53	877.303	825.952	432.042	432.042	440.428	442.927	437.036	801.688
				169.48	913.333	849.109	431.412	431.412	439.938	442.525	436.498	824.386
				169.43	930.981	873.109	430.731	430.731	439.399	442.079	435.91	847.914
				169.38	947.912	897.836	430.023	430.023	438.839	441.613	435.299	872.154
				169.33	951.373	923.122	429.29	429.29	438.257	441.131	434.665	896.94
				169.28	967.316	948.747	428.552	428.552	437.673	440.652	434.029	922.049
				169.23	970.126	974.397	427.79	427.79	437.07	440.157	433.372	947.168
				169.18	976.148	999.737	427.023	427.023	436.466	439.666	432.712	971.961
				169.13	979.16	1024.33	426.246	426.246	435.856	439.174	432.047	995.994
				169.08	996.996	1047.73	425.464	425.464	435.245	438.688	431.379	1018.81
				169.03	1011.46	1069.38	424.655	424.655	434.613	438.184	430.688	1039.86
				168.98	1035.23	1088.72	423.825	423.825	433.965	437.671	429.98	1058.58
				168.93	1051.86	1105.21	422.96	422.96	433.286	437.133	429.24	1074.43
				168.88	1044.15	1118.33	422.07	422.07	432.587	436.582	428.479	1086.89
				168.83	1045.3	1127.68	421.19	421.19	431.904	436.053	427.732	1095.56
				168.78	1057.47	1132.91	420.308	420.308	431.224	435.535	426.987	1100.09
				168.73	1062.18	1133.81	419.406	419.406	430.53	435.011	426.227	1100.27
				168.68	1065.11	1130.36	418.497	418.497	429.835	434.494	425.464	1096.06
				168.63	1078.53	1122.67	417.582	417.582	429.141	433.986	424.7	1087.59
				168.58	1093.1	1111.01	416.647	416.647	428.433	433.473	423.921	1075.12
				168.53	1094.79	1095.76	415.69	415.69	427.709	432.955	423.125	1059.04
				168.48	1098.44	1077.43	414.73	414.73	426.989	432.451	422.33	1039.85
				168.43	1093.06	1056.57	413.762	413.762	426.27	431.958	421.535	1018.09
				168.38	1077.28	1033.73	412.801	412.801	425.564	431.491	420.752	994.327
				168.33	1051.84	1009.47	411.861	411.861	424.887	431.065	419.996	969.106
				168.28	1042.46	984.31	410.956	410.956	424.253	430.695	419.281	942.949
				168.23	1024.34	958.68	410.063	410.063	423.64	430.36	418.584	916.284
				168.18	1000.57	932.982	409.194	409.194	423.06	430.073	417.92	889.51
				168.13	979.391	907.557	408.357	408.357	422.522	429.844	417.295	862.968
				168.08	971.234	882.653	407.55	407.55	422.022	429.67	416.706	836.903
				168.03	961.575	858.468	406.752	406.752	421.543	429.535	416.137	811.51
				167.98	948.734	835.165	405.967	405.967	421.087	429.443	415.588	786.95
				167.93	934.079	812.868	405.2	405.2	420.659	429.399	415.065	763.343
				167.88	895.247	791.668	404.451	404.451	420.262	429.409	414.572	740.779
				167.83	853.605	771.641	403.757	403.757	419.931	429.51	414.142	719.33
				167.78	818.816	752.827	403.121	403.121	419.671	429.706	413.781	699.033
				167.73	782.027	735.231	402.533	402.533	419.472	429.991	413.478	679.887
				167.68	746.034	718.85	401.996	401.996	419.338	430.372	413.239	661.888
				167.63	717.601	703.675	401.509	401.509	419.269	430.848	413.063	645.023
				167.58	693.69	689.663	401.062	401.062	419.255	431.414	412.938	629.241
				167.53	676.645	676.782	400.648	400.648	419.29	432.066	412.861	614.508
				167.48	669.656	664.988	400.257	400.257	419.365	432.799	412.822	600.774
				167.43	669.819	654.228	399.876	399.876	419.468	433.602	412.807	587.981
				167.38	657.002	644.455	399.495	399.495	419.588	434.469	412.808	576.075
				167.33	641.143	635.641	399.13	399.13	419.745	435.424	412.843	565.02
				167.28	622.442	627.75	398.788	398.788	419.945	436.476	412.919	554.774
				167.23	607.493	620.747	398.471	398.471	420.192	437.636	413.04	545.293
				167.18	592.138	614.585	398.176	398.176	420.483	438.904	413.202	536.523
				167.13	574.798	609.229	397.901	397.901	420.818	440.288	413.407	528.419
				167.08	556.603	604.642	397.651	397.651	421.204	441.799	413.66	520.932
				167.03	538.881	600.794	397.426	397.426	421.641	443.447	413.963	514.022
				166.98	523.481	597.655	397.226	397.226	422.132	445.24	414.317	507.645
				166.93	518.161	595.194	397.048	397.048	422.674	447.185	414.721	501.757
				166.88	514.843	593.374	396.876	396.876	423.255	449.279	415.162	496.307
				166.83	500.831	592.172	396.709	396.709	423.873	451.534	415.639	491.253
				166.78	505.549	591.59	396.562	396.562	424.548	453.979	416.171	486.579
				166.73	497.687	591.59	396.408	396.408	425.252	456.602	416.733	482.226
				166.68	498.682	592.184	396.265	396.265	426.008	459.44	417.346	478.183
				166.63	498.481	593.358	396.12	396.12	426.804	462.5	418	474.413
				166.58	492.615	595.12	395.975	395.975	427.647	465.808	418.7	470.891
				166.53	489.991	597.487	395.838	395.838	428.545	469.396	419.457	467.604
				166.48	487.043	600.47	395.705	395.705	429.498	473.288	420.272	464.527
				166.43	489.249	604.092	395.576	395.576	430.51	477.519	421.148	461.642
				166.38	496.715	608.374	395.443	395.443	431.577	482.117	422.083	458.927
				166.33	503.035	613.348	395.3	395.3	432.696	487.119	423.076	456.358
				166.28	502.5	619.062	395.148	395.148	433.873	492.576	424.133	453.923
				166.23	515.286	625.58	394.996	394.996	435.122	498.554	425.271	451.62
				166.18	529.926	632.952	394.826	394.826	436.431	505.101	426.477	449.421
				166.13	555.272	641.254	394.635	394.635	437.8	512.288	427.758	447.312
				166.08	575.098	650.574	394.407	394.407	439.223	520.198	429.107	445.268
				166.03	588.271	661.039	394.152	394.152	440.714	528.947	430.541	443.291
				165.98	588.317	672.804	393.877	393.877	442.289	538.681	432.082	441.383
				165.93	604.574	686.07	393.602	393.602	443.975	549.584	433.761	439.556
				165.88	630.977	701.035	393.304	393.304	445.759	561.838	435.567	437.782
				165.83	647.97	717.977	392.967	392.967	447.636	575.699	437.504	436.04
				165.78	678.186	737.264	392.607	392.607	449.631	591.511	439.603	434.339
				165.73	715.4	759.328	392.203	392.203	451.737	609.679	441.864	432.656
				165.68	752.499	784.729	391.745	391.745	453.959	630.727	444.303	430.978
				165.63	789.444	814.167	391.235	391.235	456.31	655.318	446.944	429.301
				165.58	850.102	848.533	390.672	390.672	458.809	684.297	449.821	427.621
				165.53	909.774	888.841	390.022	390.022	461.441	718.628	452.935	425.903
				165.48	967.627	936.346	389.287	389.287	464.229	759.506	456.327	424.144
				165.43	1050.01	992.497	388.469	388.469	467.199	808.31	460.049	422.345
				165.38	1164.91	1058.86	387.533	387.533	470.341	866.53	464.119	420.469
				165.33	1262.4	1137.19	386.433	386.433	473.643	935.822	468.562	418.467
				165.28	1371.62	1229.34	385.194	385.194	477.163	1017.92	473.48	416.361
				165.23	1459.29	1337.08	383.798	383.798	480.922	1114.47	478.952	414.134
				165.18	1576.69	1462.09	382.277	382.277	484.995	1226.98	485.128	411.812
				165.13	1701.51	1605.48	380.587	380.587	489.39	1356.39	492.112	409.354
				165.08	1837.31	1767.83	378.719	378.719	494.157	1502.99	500.086	406.745
				165.03	2006.35	1948.21	376.655	376.655	499.347	1665.58	509.276	403.969
				164.98	2174.9	2143.61	374.35	374.35	504.99	1840.74	519.95	400.978
				164.93	2363.23	2347.82	371.803	371.803	511.176	2021.77	532.523	397.77
				164.88	2532.35	2550.3	368.986	368.986	517.98	2197.47	547.493	394.316
				164.83	2671.44	2736.2	365.925	365.925	525.557	2352.19	565.585	390.642
				164.78	2777.16	2887.66	362.664	362.664	534.091	2467.07	587.701	386.788
				164.73	2882.28	2988.43	359.248	359.248	543.804	2524.62	614.952	382.801
				164.68	2945.21	3029.69	355.679	355.679	554.903	2514.54	648.615	378.68
				164.63	2966.13	3014.39	352.016	352.016	567.696	2438.05	690.204	374.484
				164.58	2967.49	2956.6	348.318	348.318	582.566	2307.28	741.439	370.271
				164.53	2949.87	2876.69	344.613	344.613	599.932	2140.47	804.057	366.068
				164.48	2894.53	2795.42	340.928	340.928	620.331	1956.19	879.778	361.901
				164.43	2858.65	2729.96	337.315	337.315	644.483	1769.46	970.14	357.824
				164.38	2825.46	2692.37	333.748	333.748	673.232	1590.51	1076.07	353.807
				164.33	2810.03	2689.8	330.224	330.224	707.772	1425.2	1197.65	349.846
				164.28	2844.31	2725	326.716	326.716	749.631	1276.45	1333.14	345.916
				164.23	2846.3	2796.23	323.154	323.154	800.793	1145.03	1477.92	341.947
				164.18	2912.58	2896.94	319.585	319.585	863.942	1030.56	1623.21	337.981
				164.13	2948.54	3015.17	315.917	315.917	942.263	931.855	1754.88	333.93
				164.08	2995.57	3135.24	312.193	312.193	1039.84	847.369	1854.77	329.834
				164.03	3095.91	3241.9	308.397	308.397	1161.26	775.428	1904.73	325.677
				163.98	3227.06	3327.49	304.453	304.454	1311.54	714.239	1893.69	321.384
				163.93	3385.5	3397.07	300.319	300.32	1495.87	662.109	1823.13	316.911
				163.88	3541.66	3467.17	295.955	295.96	1719.05	617.495	1706.27	312.217
				163.83	3708.38	3558.92	291.363	291.387	1984.9	579.034	1561.75	307.306
				163.78	3884.82	3689.85	286.529	286.62	2294.49	545.566	1407.13	302.162
				163.73	4066.93	3868.06	281.439	281.76	2643.96	516.105	1255.23	296.77
				163.68	4217.41	4088.23	276.084	277.125	3020.72	489.846	1113.75	291.122
				163.63	4328.4	4328.1	270.509	273.596	3398.51	466.194	986.575	285.262
				163.58	4426.66	4547.24	264.769	273.137	3734.36	444.683	874.887	279.245
				163.53	4509.27	4692.56	258.881	279.609	3972.01	424.931	778.448	273.088
				163.48	4522.05	4717.47	252.868	299.78	4059.57	406.64	696.144	266.813
				163.43	4481.8	4607.52	246.829	343.839	3974.3	389.658	626.524	260.519
				163.38	4386.81	4392.66	240.838	424.099	3735.81	373.863	567.961	254.28
				163.33	4271.13	4132.02	234.973	551.362	3394.42	359.166	518.794	248.174
				163.28	4108.71	3883.34	229.263	728.35	3006.87	345.47	477.468	242.23
				163.23	3887.38	3677.79	223.776	943.119	2617.9	332.733	442.62	236.513
				163.18	3658.94	3511.9	218.593	1165.92	2255.18	320.951	413.107	231.108
				163.13	3361.85	3355.03	213.726	1353.59	1932.34	310.059	387.926	226.024
				163.08	3064.41	3166.91	209.273	1462.53	1653.68	300.088	366.342	221.359
				163.03	2765.49	2917.64	205.234	1464.25	1418.51	290.985	347.712	217.114
				162.98	2471.75	2601.63	201.612	1357.27	1223.28	282.704	331.535	213.292
				162.93	2169.3	2239.68	198.401	1167.63	1063.15	275.199	317.416	209.885
				162.88	1866.24	1869.31	195.613	938.419	932.921	268.445	305.072	206.905
				162.83	1591.74	1528.81	193.249	713.363	827.408	262.411	294.271	204.356
				162.78	1368.37	1244.9	191.271	524.027	741.94	257.029	284.795	202.196
				162.73	1164.22	1027.09	189.606	384.123	672.397	252.202	276.434	200.353
				162.68	993.203	870.331	188.227	292.122	615.389	247.882	269.045	198.801
				162.63	838.215	761.629	187.088	237.804	568.189	244.002	262.493	197.494
				162.58	737.977	686.369	186.167	208.782	528.649	240.523	256.676	196.408
				162.53	659.843	632.43	185.387	194.601	495.105	237.351	251.454	195.466
				162.48	583.672	591.425	184.715	188.146	466.321	234.441	246.742	194.637
				162.43	511.624	558.291	184.151	185.318	441.389	231.778	242.491	193.919
				162.38	465.966	530.234	183.688	184.051	419.626	229.346	238.657	193.306
				162.33	440.705	505.721	183.288	183.392	400.462	227.096	235.166	192.76
				162.28	414.545	483.928	182.924	182.951	383.471	224.991	231.961	192.252
				162.23	398.022	464.373	182.597	182.603	368.333	223.023	229.016	191.784
				162.18	385.484	446.714	182.292	182.293	354.779	221.171	226.296	191.342
				162.13	361.861	430.7	182.005	182.005	342.593	219.424	223.776	190.921
				162.08	355.983	416.134	181.75	181.75	331.609	217.789	221.452	190.535
				162.03	347.563	402.828	181.504	181.504	321.657	216.237	219.285	190.16
				161.98	348.475	390.641	181.269	181.269	312.618	214.765	217.264	189.8
				161.93	349.504	379.435	181.032	181.032	304.37	213.357	215.364	189.44
				161.88	345.989	369.106	180.794	180.794	296.825	212.007	213.574	189.082
				161.83	338.84	359.563	180.56	180.56	289.905	210.717	211.891	188.731
				161.78	337.312	350.734	180.336	180.336	283.551	209.49	210.31	188.391
				161.73	332.505	342.539	180.114	180.114	277.694	208.313	208.817	188.057
				161.68	332.517	334.922	179.899	179.899	272.289	207.189	207.41	187.731
				161.63	321.358	327.824	179.683	179.683	267.284	206.108	206.074	187.406
				161.58	317.029	321.208	179.482	179.482	262.652	205.082	204.82	187.1
				161.53	316.358	315.025	179.288	179.288	258.352	204.1	203.634	186.802
				161.48	315.522	309.231	179.094	179.094	254.347	203.155	202.505	186.506
				161.43	317.313	303.792	178.901	178.901	250.609	202.243	201.429	186.214
				161.38	313.489	298.678	178.705	178.705	247.113	201.361	200.4	185.92
				161.33	314.18	293.865	178.514	178.514	243.841	200.513	199.42	185.634
				161.28	316.694	289.326	178.322	178.322	240.771	199.692	198.482	185.348
				161.23	319.878	285.034	178.127	178.127	237.882	198.894	197.578	185.06
				161.18	325.736	280.971	177.926	177.926	235.157	198.116	196.707	184.769
				161.13	326.709	277.115	177.717	177.717	232.581	197.353	195.861	184.472
				161.08	322.571	273.456	177.506	177.506	230.145	196.611	195.044	184.174
				161.03	316.173	269.986	177.301	177.301	227.846	195.896	194.263	183.884
				160.98	305.706	266.697	177.105	177.105	225.678	195.209	193.519	183.604
				160.93	292.649	263.581	176.923	176.923	223.638	194.556	192.815	183.34
				160.88	272.184	260.632	176.759	176.759	221.72	193.94	192.154	183.096
				160.83	249.366	257.85	176.624	176.624	219.927	193.369	191.544	182.882
				160.78	233.239	255.229	176.521	176.521	218.255	192.847	190.988	182.702
				160.73	220.583	252.75	176.441	176.441	216.69	192.363	190.475	182.545
				160.68	211.058	250.403	176.379	176.379	215.22	191.911	189.999	182.408
				160.63	199.235	248.175	176.329	176.329	213.836	191.487	189.554	182.286
				160.58	189.094	246.062	176.297	176.297	212.536	191.093	189.143	182.182
				160.53	181.876	244.056	176.279	176.279	211.312	190.726	188.762	182.093
				160.48	176.271	242.149	176.271	176.271	210.159	190.381	188.406	182.016

## Sheet: Figure 1h
Figure 1h	High-resolution XPS spectra of N 1s			404.98	5277.74	5318.82	5277.74	5289.52	5307.04	5277.74
				404.93	5219.43	5321.76	5277.74	5289.74	5309.76	5277.74
				404.88	5202.9	5324.99	5277.83	5290.05	5312.76	5277.83
				404.83	5259.78	5328.45	5277.94	5290.4	5315.99	5277.94
				404.78	5327.33	5332.05	5277.97	5290.67	5319.35	5277.97
				404.73	5374.51	5335.77	5277.89	5290.84	5322.82	5277.89
				404.68	5412.22	5339.65	5277.75	5290.95	5326.45	5277.75
				404.63	5404.18	5343.72	5277.55	5291.02	5330.25	5277.55
				404.58	5412.01	5348.04	5277.36	5291.1	5334.31	5277.36
				404.53	5376.46	5352.6	5277.16	5291.18	5338.59	5277.16
				404.48	5294.25	5357.47	5277.01	5291.31	5343.17	5277.01
				404.43	5254.57	5362.72	5276.99	5291.58	5348.12	5276.99
				404.38	5291.69	5368.28	5277.02	5291.92	5353.38	5277.02
				404.33	5355.95	5374.05	5277	5292.21	5358.84	5277
				404.28	5398.21	5379.99	5276.88	5292.42	5364.45	5276.88
				404.23	5412.11	5386.12	5276.7	5292.58	5370.25	5276.7
				404.18	5442.55	5392.49	5276.5	5292.72	5376.28	5276.5
				404.13	5430.81	5399.07	5276.26	5292.83	5382.5	5276.26
				404.08	5355.9	5405.92	5276.03	5292.97	5388.98	5276.03
				404.03	5284.42	5413.11	5275.91	5293.23	5395.79	5275.91
				403.98	5254.49	5420.65	5275.9	5293.61	5402.94	5275.9
				403.93	5282.98	5428.46	5275.93	5294.05	5410.33	5275.93
				403.88	5287.19	5436.43	5275.92	5294.46	5417.89	5275.92
				403.83	5309.31	5444.6	5275.9	5294.88	5425.62	5275.9
				403.78	5345.77	5452.91	5275.85	5295.28	5433.48	5275.85
				403.73	5401.25	5461.34	5275.75	5295.65	5441.44	5275.75
				403.68	5475.13	5469.83	5275.56	5295.94	5449.45	5275.56
				403.63	5489.91	5478.35	5275.27	5296.15	5457.46	5275.27
				403.58	5515.29	5486.95	5274.95	5296.36	5465.54	5274.95
				403.53	5567.06	5495.6	5274.59	5296.55	5473.64	5274.59
				403.48	5567	5504.23	5274.16	5296.69	5481.7	5274.16
				403.43	5529.8	5512.91	5273.72	5296.85	5489.78	5273.72
				403.38	5531.93	5521.65	5273.34	5297.1	5497.89	5273.34
				403.33	5551.47	5530.38	5272.96	5297.37	5505.97	5272.96
				403.28	5552.54	5539.03	5272.55	5297.65	5513.93	5272.55
				403.23	5498.58	5547.62	5272.13	5297.96	5521.79	5272.13
				403.18	5478.94	5556.21	5271.79	5298.39	5529.61	5271.79
				403.13	5480.17	5564.7	5271.49	5298.91	5537.28	5271.49
				403.08	5506.01	5573.06	5271.18	5299.48	5544.76	5271.18
				403.03	5561.25	5581.21	5270.83	5300.07	5551.97	5270.83
				402.98	5540.16	5589.09	5270.4	5300.66	5558.83	5270.4
				402.93	5538.62	5596.81	5270	5301.36	5565.45	5270
				402.88	5526.96	5604.31	5269.6	5302.17	5571.74	5269.6
				402.83	5577.36	5611.6	5269.22	5303.11	5577.71	5269.22
				402.78	5587.84	5618.58	5268.76	5304.12	5583.22	5268.76
				402.73	5590.99	5625.31	5268.29	5305.28	5588.31	5268.29
				402.68	5641.04	5631.8	5267.81	5306.63	5592.98	5267.81
				402.63	5667.18	5637.98	5267.26	5308.12	5597.11	5267.26
				402.58	5677.19	5643.93	5266.66	5309.86	5600.74	5266.66
				402.53	5698.65	5649.69	5266.05	5311.89	5603.85	5266.05
				402.48	5703.53	5655.27	5265.41	5314.26	5606.42	5265.41
				402.43	5670.09	5660.75	5264.76	5317.05	5608.46	5264.76
				402.38	5653.75	5666.25	5264.16	5320.4	5610.01	5264.16
				402.33	5670.79	5671.83	5263.58	5324.38	5611.03	5263.58
				402.28	5701.76	5677.5	5262.98	5329.01	5611.47	5262.98
				402.23	5745.45	5683.36	5262.33	5334.39	5611.3	5262.33
				402.18	5815.17	5689.52	5261.61	5340.63	5610.51	5261.61
				402.13	5854.94	5696.06	5260.79	5347.82	5609.04	5260.79
				402.08	5861.15	5703.2	5259.91	5356.16	5606.95	5259.91
				402.03	5871.39	5711.14	5259.02	5365.86	5604.3	5259.02
				401.98	5852.12	5720.09	5258.11	5377.11	5601.09	5258.11
				401.93	5836.48	5730.3	5257.23	5390.16	5597.36	5257.23
				401.88	5806.47	5741.98	5256.37	5405.21	5593.14	5256.37
				401.83	5849.7	5755.43	5255.55	5422.53	5588.45	5255.56
				401.78	5906.39	5770.78	5254.67	5442.23	5583.22	5254.68
				401.73	5892.66	5788.32	5253.71	5464.58	5577.43	5253.71
				401.68	5873.43	5808.44	5252.76	5489.97	5571.22	5252.77
				401.63	5823.96	5831.44	5251.84	5518.66	5564.61	5251.85
				401.58	5853.61	5857.71	5250.99	5551.01	5557.68	5251.01
				401.53	5904.36	5887.42	5250.1	5587.16	5550.33	5250.12
				401.48	5986.91	5920.87	5249.13	5627.39	5542.57	5249.16
				401.43	6038.65	5958.34	5248.03	5671.95	5534.38	5248.07
				401.38	6045.35	6000.14	5246.86	5721.11	5525.83	5246.91
				401.33	6093.29	6046.66	5245.68	5775.25	5517.02	5245.75
				401.28	6146.42	6098.04	5244.42	5834.44	5507.91	5244.51
				401.23	6203.57	6154.51	5243.08	5898.92	5498.55	5243.2
				401.18	6239.19	6216.3	5241.65	5968.86	5488.93	5241.82
				401.13	6232.61	6283.5	5240.18	6044.31	5479.14	5240.39
				401.08	6232.65	6356.32	5238.7	6125.48	5469.26	5238.98
				401.03	6240.77	6434.69	5237.23	6212.23	5459.32	5237.59
				400.98	6295.47	6518.58	5235.74	6304.52	5449.33	5236.21
				400.93	6399.2	6607.87	5234.17	6402.19	5439.24	5234.78
				400.88	6505.61	6702.15	5232.44	6504.78	5429.03	5233.22
				400.83	6637.63	6801.26	5230.55	6612.12	5418.7	5231.55
				400.78	6820.58	6904.65	5228.47	6723.61	5408.24	5229.73
				400.73	6929.88	7011.85	5226.1	6838.74	5397.61	5227.71
				400.68	7121.5	7122.47	5223.58	6957.1	5386.92	5225.61
				400.63	7267.16	7235.62	5220.76	7077.74	5376.08	5223.32
				400.58	7364.06	7350.78	5217.73	7200.12	5365.18	5220.94
				400.53	7441.47	7467.08	5214.55	7323.3	5354.3	5218.56
				400.48	7498.33	7583.72	5211.24	7446.46	5343.49	5216.25
				400.43	7567.74	7699.87	5207.85	7568.72	5332.79	5214.06
				400.38	7615.52	7814.35	5204.35	7688.83	5322.2	5212.02
				400.33	7706.75	7926.31	5200.77	7805.88	5311.75	5210.23
				400.28	7842.01	8034.43	5197.06	7918.49	5301.4	5208.66
				400.23	7935.62	8137.64	5193.14	8025.52	5291.08	5207.31
				400.18	8026.72	8234.95	5189.07	8125.9	5280.85	5206.34
				400.13	8174.92	8325.16	5184.86	8218.33	5270.74	5205.81
				400.08	8321.31	8407.24	5180.42	8301.7	5260.64	5205.75
				400.03	8449.44	8480.13	5175.77	8374.82	5250.58	5206.27
				399.98	8571.38	8543.02	5170.91	8436.76	5240.57	5207.5
				399.93	8621.84	8595.17	5165.87	8486.67	5230.62	5209.61
				399.88	8594.46	8636	5160.74	8523.81	5220.84	5212.83
				399.83	8562.31	8665.23	5155.65	8547.73	5211.34	5217.46
				399.78	8602.24	8682.56	5150.6	8557.99	5202.11	5223.65
				399.73	8583.07	8687.88	5145.48	8554.27	5193.06	5231.5
				399.68	8589.99	8681.43	5140.38	8536.62	5184.26	5241.31
				399.63	8577.05	8663.58	5135.26	8505.21	5175.66	5253.23
				399.58	8521.16	8634.94	5130.16	8460.43	5167.28	5267.54
				399.53	8484.85	8596.41	5125.13	8402.96	5159.2	5284.51
				399.48	8507.08	8548.91	5120.15	8333.48	5151.36	5304.36
				399.43	8504.62	8493.44	5115.12	8252.75	5143.67	5327.26
				399.38	8456.42	8431.32	5110.1	8161.88	5136.17	5353.46
				399.33	8454.62	8363.85	5105.13	8061.91	5128.9	5383.3
				399.28	8499.55	8292.39	5100.16	7954.02	5121.8	5416.9
				399.23	8490.65	8218.22	5095.12	7839.24	5114.79	5454.44
				399.18	8406.76	8142.75	5090.09	7718.79	5107.93	5496.21
				399.13	8316.41	8067.51	5085.17	7594.07	5101.33	5542.45
				399.08	8213.22	7993.73	5080.38	7466.11	5094.99	5593.38
				399.03	8128.09	7922.73	5075.73	7336.2	5088.93	5649.06
				398.98	8087.62	7855.58	5071.2	7205.31	5083.1	5709.57
				398.93	8052.8	7793.19	5066.73	7074.3	5077.44	5774.91
				398.88	8019.79	7736.52	5062.3	6944.25	5071.92	5844.95
				398.83	8012.47	7686.29	5057.91	6815.89	5066.55	5919.68
				398.78	7953.58	7643.14	5053.53	6690.11	5061.26	5998.83
				398.73	7828.26	7607.58	5049.23	6567.6	5056.15	6082.3
				398.68	7691.35	7580.01	5045.11	6449.01	5051.28	6169.94
				398.63	7565.17	7560.62	5041.18	6335.01	5046.69	6261.3
				398.58	7526.48	7549.38	5037.44	6225.88	5042.34	6356.04
				398.53	7472.93	7545.98	5033.75	6121.96	5038.1	6453.41
				398.48	7503.82	7550.1	5030.13	6023.47	5033.99	6552.9
				398.43	7569.45	7561.17	5026.46	5930.4	5029.88	6653.81
				398.38	7566.06	7578.5	5022.69	5842.91	5025.71	6755.25
				398.33	7576.51	7601.46	5018.92	5761.03	5021.59	6856.68
				398.28	7579.19	7629.17	5015.12	5684.8	5017.48	6957.15
				398.23	7554.05	7660.71	5011.32	5614.1	5013.39	7055.87
				398.18	7502.67	7695.11	5007.55	5548.77	5009.37	7152.07
				398.13	7506.35	7731.3	5003.85	5488.77	5005.44	7244.79
				398.08	7560.5	7768.14	5000.14	5433.73	5001.53	7333.16
				398.03	7644.82	7804.37	4996.34	5383.38	4997.56	7416.12
				397.98	7684.42	7838.86	4992.41	5337.39	4993.48	7492.82
				397.93	7738.56	7870.59	4988.42	5295.52	4989.35	7562.56
				397.88	7725.16	7898.44	4984.34	5257.51	4985.15	7624.47
				397.83	7729.2	7921.57	4980.28	5223.13	4980.98	7678.02
				397.78	7742.11	7939.02	4976.2	5192.1	4976.81	7722.51
				397.73	7790.12	7949.97	4972.1	5164.1	4972.62	7757.44
				397.68	7825.68	7953.66	4967.92	5138.8	4968.37	7782.33
				397.63	7850.92	7949.52	4963.68	5115.96	4964.07	7796.85
				397.58	7923.09	7937.1	4959.4	5095.34	4959.74	7800.82
				397.53	7976.77	7916.02	4955	5076.64	4955.29	7794.08
				397.48	7987.17	7886.09	4950.52	5059.67	4950.77	7776.69
				397.43	8015.63	7847.3	4946.02	5044.27	4946.23	7748.84
				397.38	7960.37	7799.73	4941.47	5030.23	4941.65	7710.78
				397.33	7883.66	7743.66	4936.99	5017.51	4937.14	7662.98
				397.28	7779.3	7679.49	4932.62	5005.99	4932.75	7605.99
				397.23	7733.65	7607.67	4928.4	4995.56	4928.51	7540.39
				397.18	7617.65	7528.59	4924.23	4986.01	4924.33	7466.71
				397.13	7488.18	7443.05	4920.24	4977.34	4920.32	7385.86
				397.08	7363.71	7351.67	4916.43	4969.47	4916.5	7298.57
				397.03	7286.41	7255.3	4912.8	4962.3	4912.86	7205.74
				396.98	7199.19	7154.6	4909.28	4955.69	4909.33	7108.15
				396.93	7143.29	7050.36	4905.89	4949.58	4905.93	7006.62
				396.88	7082.66	6943.47	4902.57	4943.88	4902.6	6902.12
				396.83	7019.77	6834.67	4899.33	4938.54	4899.36	6795.43
				396.78	6920.72	6724.9	4896.19	4933.53	4896.21	6687.54
				396.73	6802.46	6614.96	4893.19	4928.86	4893.21	6579.27
				396.68	6677.59	6505.57	4890.35	4924.53	4890.37	6471.38
				396.63	6580.93	6397.59	4887.7	4920.53	4887.72	6364.75
				396.58	6450.6	6291.5	4885.19	4916.79	4885.2	6259.9
				396.53	6303.01	6188.09	4882.87	4913.34	4882.88	6157.61
				396.48	6143.26	6087.85	4880.76	4910.2	4880.77	6058.4
				396.43	5984.1	5991.21	4878.89	4907.37	4878.9	5962.72
				396.38	5846.37	5898.67	4877.25	4904.84	4877.26	5871.07
				396.33	5738.3	5810.42	4875.81	4902.57	4875.82	5783.66
				396.28	5600.22	5726.78	4874.54	4900.52	4874.54	5700.79
				396.23	5530.8	5647.91	4873.46	4898.7	4873.46	5622.66
				396.18	5479.59	5573.79	4872.48	4897.03	4872.49	5549.24
				396.13	5450.15	5504.55	4871.58	4895.47	4871.59	5480.67
				396.08	5366.16	5440.07	4870.73	4893.98	4870.73	5416.82
				396.03	5223.31	5380.47	4869.99	4892.64	4869.99	5357.81
				395.98	5068.98	5325.69	4869.47	4891.54	4869.47	5303.62
				395.93	4934.68	5275.61	4869.17	4890.69	4869.17	5254.09
				395.88	4850.34	5230.08	4869.07	4890.07	4869.08	5209.09
				395.83	4848.6	5188.8	4869.1	4889.59	4869.1	5168.31
				395.78	4864.04	5151.47	4869.13	4889.13	4869.13	5131.47
				395.73	4904.7	5117.82	4869.14	4888.66	4869.14	5098.3
				395.68	4894.58	5087.56	4869.09	4888.15	4869.09	5068.5
				395.63	4915.33	5060.57	4869.05	4887.68	4869.05	5041.94
				395.58	4940.03	5036.51	4868.98	4887.19	4868.98	5018.31
				395.53	4984.23	5015.18	4868.88	4886.67	4868.88	4997.38
				395.48	5033.71	4996.28	4868.7	4886.1	4868.7	4978.88
				395.43	5026.66	4979.57	4868.46	4885.48	4868.46	4962.56
				395.38	5025.83	4964.95	4868.23	4884.87	4868.23	4948.3
				395.33	5064.55	4952.16	4867.99	4884.28	4867.99	4935.87
				395.28	5043.57	4940.98	4867.7	4883.64	4867.7	4925.04
				395.23	4956.06	4931.29	4867.44	4883.04	4867.44	4915.69
				395.18	4874.26	4923.03	4867.31	4882.59	4867.31	4907.75
				395.13	4841.72	4916.04	4867.3	4882.26	4867.3	4901.08
				395.08	4842.73	4910.1	4867.34	4881.99	4867.34	4895.44
				395.03	4890.56	4905.03	4867.37	4881.73	4867.37	4890.67
				394.98	4913.14	4900.65	4867.34	4881.41	4867.34	4886.58
				394.93	4945.78	4896.9	4867.27	4881.06	4867.27	4883.1
				394.88	4933.53	4893.65	4867.15	4880.67	4867.15	4880.13
				394.83	4882.27	4890.91	4867.06	4880.31	4867.06	4877.65
				394.78	4822.86	4888.66	4867.03	4880.03	4867.03	4875.66
				394.73	4817.05	4886.84	4867.1	4879.85	4867.1	4874.09
				394.68	4842.12	4885.33	4867.17	4879.68	4867.17	4872.82
				394.63	4886.71	4884.03	4867.21	4879.48	4867.21	4871.75
				394.58	4899.75	4882.87	4867.18	4879.23	4867.18	4870.82
				394.53	4913.14	4881.86	4867.13	4878.95	4867.13	4870.04
				394.48	4911.19	4880.98	4867.06	4878.67	4867.06	4869.38
				394.43	4881.98	4880.23	4867	4878.39	4867	4868.83
				394.38	4819.64	4879.62	4866.98	4878.17	4866.98	4868.43
				394.33	4789.45	4879.18	4867.05	4878.04	4867.05	4868.19
				394.28	4809.05	4878.85	4867.16	4877.96	4867.16	4868.05
				394.23	4821.43	4878.55	4867.25	4877.85	4867.25	4867.94
				394.18	4840.86	4878.28	4867.31	4877.74	4867.31	4867.86
				394.13	4884.52	4878.02	4867.35	4877.6	4867.35	4867.77
				394.08	4928.75	4877.72	4867.33	4877.4	4867.33	4867.65
				394.03	4933.2	4877.39	4867.24	4877.14	4867.24	4867.49
				393.98	4867.14	4877.06	4867.14	4876.87	4867.14	4867.33

## Sheet: Figure 1i
Figure 1i	High-resolution XPS spectra of C 1s			289.98	5440.97	5598.73	5440.97	5440.97	5450.27	5522.06	5508.34
				289.88	5439.67	5614.44	5440.97	5440.97	5458.42	5526.57	5511.4
				289.78	5482.66	5636.5	5440.97	5440.97	5472.33	5531.45	5514.67
				289.68	5769.83	5667.77	5440.88	5440.88	5494.8	5536.65	5518.07
				289.58	5874.29	5711.36	5440.1	5440.1	5528.85	5541.65	5521.05
				289.48	5977.95	5771.71	5439.07	5439.07	5578.88	5546.93	5524.05
				289.38	5966.73	5852.66	5437.8	5437.8	5648.59	5552.55	5527.11
				289.28	5804.09	5957.05	5436.55	5436.55	5740.74	5558.87	5530.54
				289.18	6132.49	6085.51	5435.68	5435.68	5855.82	5566.34	5534.72
				289.08	6262.55	6233.79	5434.04	5434.04	5989.43	5573.9	5538.53
				288.98	6148.79	6395.21	5432.08	5432.08	6134.72	5582.16	5542.48
				288.88	6423.19	6559.55	5430.39	5430.39	6281.24	5591.87	5547.22
				288.78	6821.97	6712.26	5428.04	5428.04	6414.17	5602.3	5551.87
				288.68	6889.3	6838.77	5424.75	5424.75	6518.63	5613.44	5556.21
				288.58	7289.37	6927.52	5421.29	5421.29	6582.64	5626.37	5561.1
				288.48	7060.49	6969.76	5416.88	5416.88	6596.95	5640.73	5565.84
				288.38	6764.51	6965.23	5413	5413	6560.67	5658.53	5572.03
				288.28	6881.96	6918.99	5409.81	5409.81	6478.08	5680.57	5579.95
				288.18	6969.17	6840.84	5406.33	5406.33	6358.04	5706.69	5588.76
				288.08	6492.61	6745.49	5402.64	5402.64	6214.13	5737.92	5598.72
				287.98	6616.4	6650.31	5400.06	5400.07	6062.36	5776.73	5611.35
				287.88	6628.37	6568.68	5397.19	5397.2	5914.5	5823.06	5625.51
				287.78	6616.17	6512.84	5394.29	5394.29	5781.01	5878.63	5641.77
				287.68	6535.43	6491.02	5391.4	5391.42	5668.1	5945.13	5660.58
				287.58	6578.67	6507.82	5388.7	5388.74	5578.18	6024.38	5682.61
				287.48	6685.69	6564.37	5385.89	5385.99	5510.1	6117.72	5708.23
				287.38	6775.03	6660.03	5382.82	5383.04	5460.74	6226.52	5738.18
				287.28	6900.47	6793.3	5379.53	5380.03	5426.31	6351.93	5773.63
				287.18	7012.32	6962.27	5375.94	5377	5402.82	6494.28	5815.98
				287.08	6830.48	7165.02	5372.07	5374.3	5386.86	6652.87	5867.22
				286.98	7409.22	7399.83	5368.63	5373.14	5376.41	6825.73	5930.44
				286.88	7584.51	7661.57	5363.81	5372.7	5367.73	7005.64	6006.92
				286.78	7858.11	7945.62	5358.57	5375.63	5360.46	7184.07	6101.16
				286.68	8131.89	8243.87	5352.66	5384.52	5353.54	7346.76	6217.05
				286.58	8488.18	8547.18	5346.1	5403.93	5346.48	7475.97	6359.09
				286.48	8646.75	8848.56	5338.68	5440.8	5338.84	7553.33	6531.63
				286.38	9008.89	9150.25	5330.87	5506.3	5330.93	7566.02	6739.6
				286.28	9335.58	9466.97	5322.18	5615.33	5322.21	7510.07	6985.9
				286.18	10027.7	9829.22	5312.7	5789.15	5312.71	7393.4	7272.07
				286.08	10690.6	10277.7	5301.57	6054.77	5301.57	7231.1	7594.94
				285.98	11263.8	10856.7	5288.84	6446.9	5288.84	7041.84	7945.66
				285.88	11618.5	11605	5274.73	7006.82	5274.73	6842.21	8305.45
				285.78	12571.7	12546.7	5259.75	7779.64	5259.75	6644.95	8641.62
				285.68	13921.3	13686.1	5242.48	8808.32	5242.48	6456.42	8906.32
				285.58	14745.3	15014.5	5221.98	10130.1	5221.98	6279.88	9048.51
				285.48	15832.8	16524	5199.49	11769.9	5199.49	6118.38	9034.73
				285.38	17967.9	18215.6	5174.38	13730.6	5174.38	5971.4	8862.36
				285.28	20398	20090.2	5144.17	15982	5144.17	5835.74	8560.75
				285.18	22456.8	22132.7	5108.14	18461	5108.14	5709.42	8178.62
				285.08	24360.5	24290.8	5067.17	21069	5067.17	5591.73	7764.35
				284.98	26696.6	26464.5	5021.61	23673.3	5021.61	5481.36	7353.07
				284.88	28819.8	28516.7	4970.42	26117.9	4970.42	5375.59	6964.11
				284.78	30554.8	30289.1	4914.09	28236.2	4914.09	5273.36	6607.8
				284.68	32309.1	31626	4853.54	29871.1	4853.54	5174.14	6287.88
				284.58	33062.2	32394.2	4788.7	30891.8	4788.7	5076.64	6003.16
				284.48	32723.4	32504.5	4721.93	31213.4	4721.93	4982.13	5752.76
				284.38	31745.1	31922.8	4655.8	30807.2	4655.8	4892.27	5534.87
				284.28	30095.3	30672.8	4591.82	29702.2	4591.82	4807.85	5346.43
				284.18	28460	28834.7	4531.59	27983.5	4531.59	4729.85	5184.5
				284.08	25862.8	26532.3	4475.08	25779.7	4475.08	4657.78	5044.92
				283.98	24146.4	23921.2	4424.57	23250.5	4424.57	4593.54	4926.31
				283.88	21182.9	21160.9	4377.99	20558.6	4377.99	4534.77	4823.51
				283.78	18201.9	18409.8	4338.31	17865.3	4338.31	4484.17	4736.99
				283.68	15876.3	15800.4	4305.57	15305.1	4305.57	4441.64	4664.81
				283.58	13509.9	13431.1	4278.24	12978.2	4278.24	4405.46	4603.92
				283.48	11582.1	11366.2	4256.44	10950.2	4256.44	4375.65	4553.23
				283.38	9826.08	9631.8	4239.14	9248.19	4239.14	4351.06	4510.83
				283.28	8387.96	8226.85	4225.94	7871.89	4225.94	4331.21	4475.64
				283.18	7374.45	7126.85	4216.11	6797.39	4216.11	4315.3	4446.39
				283.08	6450.06	6292.86	4208.66	5986.23	4208.66	4302.26	4421.69
				282.98	5734.74	5680.3	4203.36	5394.18	4203.36	4291.84	4401.01
				282.88	5114.71	5243.19	4199.75	4975.6	4199.75	4283.5	4383.58
				282.78	4836.42	4940.07	4197.59	4689.27	4197.59	4276.98	4368.99
				282.68	4449.67	4734.69	4196.08	4499.15	4196.08	4271.44	4356.26
				282.58	4363.73	4598.82	4195.48	4377.19	4195.48	4267.1	4345.48
				282.48	4438.91	4509.98	4195.08	4301.07	4195.08	4263.23	4335.84
				282.38	3945.97	4451.88	4194.5	4254.63	4194.5	4259.43	4326.83
				282.28	4230.62	4414.8	4195.09	4228.27	4195.09	4257.01	4319.71
				282.18	4003.9	4389.48	4195.01	4212.81	4195.01	4254.12	4312.56
				282.08	3995.8	4372.32	4195.46	4204.75	4195.46	4251.95	4306.53
				281.98	4195.93	4359.8	4195.93	4200.65	4195.93	4249.97	4301.04

## Sheet: Figure 2d
Figure 2d	charge/discharge profiles	0	0.842	0	2.7687	0	0.8562	0	2.7675	0	0.9244	0	2.7439	0	1.0066	0	2.7207	0	1.1086	0	2.6103	0	1.2509	0	2.4776	0	0.8342	0	2.779
		0.0177	0.8624	0.0284	2.7368	0.0284	0.8863	0.0284	2.734	0.0534	0.9632	0.0534	2.7067	0.1069	1.0463	0.1068	2.6404	0.2139	1.1622	0.1426	2.583	0.3086	1.2729	0.3086	2.4255	0.0284	0.8547	0.0177	2.7529
		0.0355	0.8826	0.0426	2.7114	0.0497	0.9102	0.0426	2.7083	0.089	0.992	0.0711	2.6726	0.1426	1.0673	0.1424	2.5926	0.2852	1.1892	0.2139	2.5313	0.463	1.329	0.463	2.2777	0.1846	0.8748	0.0284	2.7325
		0.0745	0.9046	0.0568	2.6903	0.0853	0.9312	0.0568	2.6872	0.1245	1.0128	0.089	2.6463	0.2139	1.0968	0.1781	2.5421	0.3565	1.2112	0.2852	2.433	0.6174	1.3668	0.6174	2.1682	0.3549	0.8804	0.0461	2.7083
		0.1491	0.925	0.0782	2.6658	0.1423	0.9523	0.0782	2.6624	0.1958	1.0379	0.1068	2.624	0.3208	1.121	0.2137	2.5155	0.4991	1.2341	0.3565	2.3843	0.7718	1.3969	0.7718	2.0653	0.7099	0.8878	0.0639	2.6881
		0.3159	0.9452	0.0995	2.6416	0.2489	0.9734	0.0995	2.6416	0.3026	1.0611	0.1424	2.593	0.4991	1.1445	0.2494	2.4813	0.7131	1.2555	0.4278	2.3273	1.0806	1.4282	0.9261	2.0148	1.0648	0.8931	0.0852	2.6667
		0.3549	0.948	0.1279	2.6181	0.4481	0.9936	0.1208	2.6202	0.463	1.0822	0.1781	2.5616	0.7486	1.1659	0.285	2.4612	0.9983	1.2766	0.4991	2.2953	1.5437	1.4574	1.0806	1.9549	1.4198	0.8987	0.11	2.6457
		0.7099	0.9629	0.1565	2.5951	0.7114	1.0078	0.1494	2.597	0.7123	1.103	0.2136	2.535	1.1051	1.1864	0.3207	2.4345	1.4262	1.2974	0.5704	2.2544	2.0066	1.4794	1.2349	1.9224	1.7747	0.9033	0.1384	2.624
		1.0648	0.9709	0.1849	2.575	1.4228	1.0212	0.1849	2.5731	1.1753	1.1235	0.2492	2.5148	1.6755	1.2069	0.392	2.3955	2.0679	1.3194	0.6417	2.2302	2.6242	1.5032	1.3892	1.8939	2.1296	0.9077	0.1704	2.6029
		1.4198	0.9768	0.2205	2.5527	2.1343	1.0311	0.2205	2.552	1.7809	1.134	0.2849	2.4934	3.0301	1.227	0.4633	2.3682	3.2802	1.3402	0.7131	2.198	3.2417	1.5243	1.5437	1.8573	2.4846	0.9123	0.2059	2.5821
		1.7747	0.9809	0.256	2.531	2.8457	1.0329	0.256	2.531	3.562	1.1315	0.3383	2.4677	3.5648	1.231	0.5346	2.3384	5.7049	1.3603	0.8557	2.1521	4.1679	1.5482	1.698	1.8362	2.8395	0.9164	0.2449	2.5613
		2.1296	0.9805	0.2988	2.5099	3.5571	1.0292	0.3059	2.5068	5.3432	1.134	0.3917	2.4417	7.1296	1.2341	0.6059	2.3115	7.1312	1.3674	0.9983	2.1202	5.2485	1.5699	1.8523	1.8083	3.1944	0.9204	0.2875	2.5412
		2.4846	0.9843	0.3414	2.4897	4.2685	1.0326	0.3557	2.4848	7.1245	1.138	0.4452	2.4209	10.6944	1.2503	0.6772	2.287	10.3401	1.3876	1.0696	2.0988	6.4833	1.5928	2.1611	1.7692	3.5494	0.9241	0.3372	2.5195
		2.8395	0.9864	0.3912	2.468	4.9799	1.0388	0.4125	2.4615	8.9056	1.1501	0.4986	2.3992	14.2593	1.2701	0.7485	2.2646	13.05	1.4084	1.2122	2.0669	7.8727	1.6136	2.4698	1.7373	3.9043	0.9281	0.3549	2.5124
		3.1944	0.9886	0.441	2.4476	5.6914	1.045	0.4765	2.4386	10.6867	1.1591	0.5698	2.375	17.2894	1.2903	0.8198	2.2442	14.2623	1.4177	1.3548	2.039	9.5707	1.6347	2.7785	1.7106	4.2593	0.9316	0.4082	2.4919
		3.5494	0.9867	0.5051	2.4246	6.4028	1.05	0.5406	2.4178	12.4681	1.1697	0.641	2.3533	17.8241	1.294	0.9267	2.2181	18.1844	1.4381	1.4975	2.0135	11.5775	1.6551	3.0873	1.6874	4.6142	0.9353	0.4685	2.4708
		3.9043	0.9886	0.5691	2.4032	7.1142	1.0531	0.6117	2.397	14.2492	1.1817	0.7301	2.3279	20.7829	1.3141	1.0336	2.1915	21.3221	1.4583	1.6401	1.9912	13.5843	1.6759	3.5503	1.6595	4.9691	0.9387	0.5324	2.4507
		4.2593	0.9895	0.6403	2.3821	7.8256	1.059	0.69	2.3753	16.0302	1.1938	0.8191	2.3053	21.3889	1.3175	1.1406	2.1704	21.3935	1.4586	1.854	1.9636	15.4367	1.6939	4.0134	1.6356	5.3241	0.9418	0.6034	2.4302
		4.6142	0.9926	0.7114	2.362	8.537	1.0649	0.7114	2.3701	17.8111	1.2062	0.9082	2.2845	24.9181	1.3377	1.2475	2.1481	24.8164	1.4787	2.0679	1.9394	17.4434	1.7144	4.4765	1.6124	5.679	0.9455	0.6815	2.4097
		4.9691	0.9945	0.7968	2.3406	9.2485	1.0717	0.7968	2.3493	19.5921	1.2168	1.015	2.2615	24.9537	1.338	1.3901	2.1258	28.2394	1.4989	2.2819	1.9146	19.4502	1.7354	5.094	1.5869	6.034	0.9486	0.7099	2.4026
		5.3241	0.9967	0.8821	2.3204	9.9599	1.0763	0.8892	2.3291	21.3735	1.2286	1.1219	2.2405	28.3403	1.3581	1.5327	2.1031	28.5247	1.5004	2.5671	1.888	21.9201	1.7556	5.8659	1.5615	6.3889	0.952	0.7951	2.3825
		5.679	0.9998	0.9816	2.3003	10.6713	1.0819	0.996	2.3087	23.1546	1.2397	1.2466	2.2181	28.5185	1.3591	1.6752	2.0824	32.1616	1.5206	2.8525	1.8675	24.39	1.7761	6.6377	1.5395	6.7438	0.9551	0.8873	2.3623
		6.034	1.0026	1.0884	2.2795	11.3827	1.0875	1.1097	2.2882	24.9361	1.2503	1.389	2.1958	31.8694	1.3792	1.8534	2.06	35.6559	1.5395	3.1377	1.847	27.0142	1.7965	7.5639	1.5166	7.0988	0.9582	0.9903	2.3418
		6.3889	1.0047	1.2094	2.2584	12.0941	1.0925	1.2378	2.2681	26.7176	1.2614	1.5315	2.175	32.0833	1.3802	2.0316	2.0383	39.364	1.5597	3.4941	1.8235	29.6384	1.8173	8.4901	1.4964	7.4537	0.9616	1.0648	2.3279
		6.7438	1.0078	1.3444	2.2383	12.8056	1.0971	1.3801	2.2476	28.4991	1.2723	1.6918	2.1546	35.6481	1.3997	2.2455	2.0163	42.787	1.5783	3.9221	1.8009	30.8735	1.8244	9.725	1.4738	7.8086	0.9641	1.1819	2.3077
		7.0988	1.0106	1.4228	2.2271	13.517	1.1024	1.4228	2.2417	30.2809	1.2828	1.7809	2.144	39.213	1.4171	1.8534	2.06	46.7091	1.5984	4.35	1.7795	33.652	1.8455	11.1144	1.4521	8.1636	0.9672	1.3062	2.2876
		7.4537	1.0131	1.5793	2.207	14.2284	1.107	1.5864	2.2216	32.0623	1.2937	1.9767	2.1223	42.7778	1.4326	2.0316	2.0383	49.9182	1.6155	4.8491	1.7587	36.4306	1.8656	12.658	1.4307	8.5185	0.97	1.4198	2.2715
		7.8086	1.0153	1.7571	2.1862	14.9398	1.1117	1.7713	2.2011	33.8438	1.3036	2.1904	2.1013	46.3426	1.4471	2.2455	2.0163	54.0542	1.6356	5.4196	1.737	39.3636	1.8861	14.356	1.4105	8.8735	0.9728	1.5688	2.251
		8.1636	1.0177	1.9563	2.1657	15.6512	1.1163	1.9847	2.1806	35.625	1.3132	2.4219	2.0811	49.9074	1.4617	2.4949	1.9937	57.0494	1.6505	6.1327	1.715	42.2966	1.9063	15.4367	1.3991	9.2284	0.9759	1.7356	2.2309
		8.5185	1.0205	2.1343	2.1499	16.3627	1.1204	2.1343	2.1676	37.406	1.3225	2.6713	2.061	53.4722	1.4753	2.7443	1.9735	61.3281	1.6706	6.9171	1.693	45.5383	1.927	17.5978	1.3783	9.5833	0.9787	1.7747	2.2262
		8.8735	1.0236	2.3832	2.1295	17.0741	1.1253	2.3832	2.1475	39.1877	1.3318	2.9562	2.0405	57.037	1.489	3.0295	1.9528	64.1806	1.684	7.1312	1.6877	46.3102	1.9314	19.9133	1.3581	9.9383	0.9812	1.9593	2.2061
		9.2284	1.0261	2.6677	2.109	17.7855	1.13	2.6819	2.1273	40.9693	1.3402	3.2767	2.0203	60.6018	1.5035	3.3503	1.932	68.887	1.7041	8.0582	1.6666	49.5518	1.9515	22.692	1.3368	10.2932	0.9843	2.1296	2.189
		9.5833	1.0286	0.3414	2.4897	18.4969	1.1343	2.8457	2.1171	42.7506	1.3488	3.5617	2.0042	64.1667	1.5187	3.5642	1.9196	71.3117	1.7144	9.1278	1.6458	53.411	1.972	25.9336	1.3166	10.6481	0.9867	2.3461	2.1688
		9.9383	1.0314	0.3912	2.468	19.2083	1.1374	3.2014	2.0969	44.5323	1.3575	3.9713	1.9831	67.7315	1.5333	3.9562	1.8988	76.3035	1.7345	10.4114	1.6251	57.4245	1.9921	28.8667	1.2965	11.0031	0.9895	2.4846	2.1574
		10.2932	1.0342	0.441	2.4476	19.9198	1.1421	3.5571	2.0789	46.314	1.3656	4.4343	1.9627	71.2963	1.5485	4.4196	1.8777	78.4429	1.7426	11.909	1.604	61.7469	2.012	30.8735	1.2862	11.358	0.9923	2.7366	2.1372
		10.6481	1.0363	0.5051	2.4246	20.6312	1.1464	4.0052	2.0588	48.096	1.374	4.9508	1.9422	74.8611	1.5625	4.9185	1.857	83.8625	1.7627	13.7631	1.5832	66.3779	2.0328	35.35	1.2658	11.713	0.9951	2.8395	2.1295
		11.0031	1.0394	0.5691	2.4032	21.3426	1.1504	4.2685	2.0486	49.8779	1.3817	5.3426	1.9289	78.4259	1.5758	5.4889	1.8365	85.5741	1.7686	14.2623	1.5783	70.8545	2.0529	40.5985	1.2453	12.0679	0.9976	3.1341	2.1093
		11.358	1.0416	0.6403	2.3821	22.054	1.1548	4.8377	2.0284	51.6597	1.3891	5.9836	1.9084	81.9907	1.5885	6.1304	1.816	91.7781	1.7888	16.473	1.5581	75.64	2.0731	46.3102	1.2251	12.4228	1.0004	3.1944	2.1056
		11.713	1.0441	0.7114	2.362	22.7654	1.1591	4.9799	2.0238	53.4415	1.3957	6.7137	1.8883	85.5556	1.6009	6.879	1.7956	92.7052	1.7919	19.2542	1.5376	77.1836	2.0796	52.9478	1.205	12.7778	1.0026	3.5281	2.0855
		12.0679	1.0469	0.7968	2.3406	23.4769	1.1635	5.6486	2.0036	55.2228	1.4025	7.1233	1.8784	89.1204	1.6124	7.1285	1.7894	99.5511	1.812	21.3935	1.5237	82.1233	2.1	60.5119	1.1848	13.1327	1.005	3.5494	2.0845
		12.4228	1.0494	0.8821	2.3204	24.1883	1.1678	5.6914	2.0024	57.0045	1.4084	8.0315	1.8582	92.6852	1.6238	7.9838	1.7692	99.8364	1.8129	25.0304	1.5035	87.3718	2.1205	61.7469	1.1817	13.4877	1.0078	3.9043	2.0656
		12.7778	1.0515	0.9816	2.3003	24.8997	1.1721	6.4028	1.9844	58.7861	1.4146	8.9042	1.8412	96.25	1.635	9.0174	1.7488	106.968	1.8315	28.5247	1.4865	92.6204	2.1413	69.7739	1.1616	13.8426	1.0103	4.2593	2.0483
		13.1327	1.0543	1.0884	2.2795	25.6111	1.1765	7.1142	1.9676	60.5679	1.4205	10.1329	1.821	99.8148	1.6455	10.2293	1.7286	114.099	1.8495	33.4451	1.4663	97.8688	2.1614	77.1836	1.1442	14.1975	1.0128	4.6142	2.0331
		13.4877	1.0565	1.2094	2.2584	26.3225	1.1811	7.8256	1.9537	62.3498	1.4257	10.6849	1.8133	103.38	1.6561	10.6927	1.7215	121.23	1.8663	35.6559	1.4583	103.58	2.1816	86.1369	1.1241	14.5525	1.015	4.9691	2.0188
		13.8426	1.059	1.3444	2.2383	27.0339	1.1848	8.537	1.9401	64.1313	1.4313	12.2519	1.7931	106.944	1.6663	12.2613	1.7013	128.361	1.8824	41.8599	1.4381	108.057	2.1992	92.6204	1.1092	14.9074	1.0174	5.3241	2.0055
		14.1975	1.0602	1.4228	2.2271	27.7454	1.1892	9.2485	1.9283	65.9125	1.4366	12.4656	1.7909	110.509	1.6759	14.1148	1.6812	135.492	1.8982	42.787	1.4353	113.151	2.2194	101.728	1.089	15.2623	1.0196	5.679	1.9937
		14.5525	1.0624	1.5793	2.207	28.4568	1.1929	9.9599	1.9171	67.6938	1.4412	14.2465	1.773	114.074	1.6849	14.2574	1.6803	142.624	1.9134	49.9181	1.4155	118.245	2.2395	108.057	1.0748	15.6173	1.0224	6.034	1.9825
		14.9074	1.0646	1.7571	2.1862	29.1682	1.1972	10.6713	1.9072	69.475	1.4462	16.0272	1.7584	117.639	1.6939	16.5741	1.6601	149.755	1.9289	57.0492	1.3984	123.185	2.2597	116.701	1.0546	15.9722	1.0246	6.3889	1.972
		15.2623	1.0667	1.9563	2.1657	29.8796	1.2003	11.3827	1.8982	71.2563	1.4515	17.808	1.746	121.204	1.7026	17.8216	1.6511	156.886	1.9447	64.1804	1.3829	123.494	2.2606	123.494	1.0373	16.3272	1.0267	6.7438	1.9624
		15.6173	1.0689	2.1343	2.1499	30.591	1.2047	12.0941	1.8898	73.0384	1.4561	19.5889	1.7358	124.769	1.7116	21.1724	1.631	164.017	1.9605	71.3116	1.3678	128.434	2.2811	131.521	1.0171	16.6821	1.0289	7.0988	1.9537
		15.9722	1.0717	2.3832	2.1295	31.3025	1.2081	12.8056	1.8818	74.8201	1.4614	16.0272	1.7584	128.333	1.7196	21.3863	1.63	171.148	1.9766	78.4427	1.3544	133.373	2.3018	138.93	0.9985	17.037	1.0317	7.4537	1.945
		16.3272	1.0739	2.6677	2.109	32.0139	1.2124	13.517	1.8746	76.6018	1.467	17.808	1.746	131.898	1.7271	24.9509	1.6124	178.279	1.9931	85.5739	1.3414	138.004	2.322	146.803	0.9784	17.392	1.0339	7.8086	1.9373
		16.6821	1.0754	2.8457	2.0979	32.7253	1.2162	14.2284	1.8678	78.3836	1.4719	19.5889	1.7358	135.463	1.7342	28.5156	1.5984	185.411	2.0101	92.7051	1.3287	138.931	2.3257	154.367	0.9582	17.7469	1.036	8.1636	1.9295
		17.037	1.0779	3.2014	2.0777	33.4367	1.2202	14.9398	1.8619	80.1651	1.4778	21.3698	1.7268	139.028	1.7416	32.0798	1.5857	192.542	2.0281	99.8363	1.3163	143.407	2.3462	161.931	0.9378	18.1019	1.0385	8.5185	1.9227
		17.392	1.0804	3.5571	2.0597	34.1481	1.2236	15.6512	1.856	81.9471	1.4837	23.1506	1.7184	142.593	1.7491	35.6441	1.5749	199.673	2.0464	106.967	1.3039	147.884	2.3663	168.415	0.9176	18.4568	1.0407	8.8735	1.9156
		17.7469	1.0822	4.0194	2.0396	34.8596	1.227	16.3627	1.8511	83.7293	1.489	24.9315	1.7109	146.157	1.7562	39.2086	1.564	206.804	2.0647	114.099	1.2918	152.052	2.3868	169.804	0.913	18.8117	1.0432	9.2284	1.9094
		18.1019	1.0847	4.2685	2.0293	35.571	1.2307	17.0741	1.8461	85.5114	1.4949	26.7123	1.7044	149.722	1.7633	42.7728	1.5547	213.935	2.0836	121.23	1.2794	154.367	2.398	175.67	0.8928	19.1667	1.045	9.5833	1.9035
		18.4568	1.0872	4.8519	2.0092	36.2824	1.2344	17.7855	1.8415	87.2937	1.5008	28.4931	1.6985	153.287	1.7702	46.3372	1.5463	221.066	2.1031	128.361	1.2673	158.381	2.4184	181.536	0.8723	19.5216	1.0478	9.9383	1.8982
		18.8117	1.0894	4.9799	2.0052	36.9938	1.2382	18.4969	1.8371	89.0759	1.5066	30.2738	1.6936	156.852	1.7764	49.9018	1.538	228.197	2.1227	135.492	1.2555	162.394	2.4386	185.241	0.8603	19.8765	1.05	10.2932	1.8926
		19.1667	1.0915	5.6699	1.985	37.7052	1.2416	19.2083	1.8328	90.858	1.5119	32.0545	1.688	160.417	1.7826	53.4667	1.5305	235.115	2.1428	142.623	1.2428	166.099	2.459	191.261	0.8401	20.2315	1.0522	10.6481	1.8874
		19.5216	1.0943	5.6914	1.9844	38.4167	1.2453	19.9198	1.8291	92.6403	1.5175	33.8352	1.683	163.982	1.7888	57.0312	1.5231	235.329	2.1434	149.754	1.2304	169.804	2.4804	197.436	0.82	20.5864	1.0546	11.0031	1.883
		19.8765	1.0959	6.4028	1.9664	39.1281	1.2487	20.6312	1.825	94.4222	1.5231	35.616	1.6787	167.546	1.795	60.5958	1.5163	241.961	2.1636	156.886	1.2183	173.354	2.5006	200.677	0.811	20.9414	1.0568	11.358	1.8781
		20.2315	1.098	7.1142	1.9509	39.8395	1.2524	21.3426	1.8213	96.2043	1.5277	37.3969	1.6744	171.111	1.8015	64.1606	1.5091	242.46	2.1648	164.017	1.2056	176.75	2.521	205.154	0.7998	21.2963	1.059	11.713	1.874
		20.5864	1.1002	7.8255	1.937	40.5509	1.2558	22.054	1.8176	97.9864	1.533	39.1778	1.6703	174.676	1.8077	67.7253	1.5026	248.949	2.185	171.148	1.1923	180.147	2.5418			21.6512	1.0611	12.0679	1.8697
		20.9414	1.1027	8.5369	1.9242	41.2623	1.2593	22.7654	1.8142	99.7684	1.5383	40.9583	1.6663	178.241	1.8139	71.2901	1.4964	249.591	2.1875	178.279	1.1796	183.388	2.5623			22.0062	1.0633	12.4228	1.866
		21.2963	1.1049	9.2483	1.9131	41.9738	1.263	23.4769	1.8111	101.55	1.5429	42.7392	1.6623	181.805	1.8201	74.8549	1.4899	255.724	2.2076	185.41	1.1669	185.241	2.5734			22.3611	1.0655	12.7778	1.8619
		21.6512	1.107	9.9597	1.9019	42.6852	1.2664	24.1883	1.808	103.332	1.5479	44.5199	1.6586	185.37	1.8266	78.4194	1.484	256.722	2.2116	192.541	1.1532	188.482	2.5945			22.716	1.0677	13.1327	1.8582
		22.0062	1.1092	10.6711	1.8923	43.3966	1.2701	24.8997	1.8052	105.114	1.5525	46.3006	1.6551	188.935	1.8325	81.9839	1.4778	262.498	2.2318	199.672	1.1393	191.724	2.6159			23.0711	1.0701	13.4877	1.8548
		22.3611	1.1114	11.3826	1.8833	44.108	1.2732	25.6111	1.8021	106.896	1.5572	48.0813	1.6514	192.5	1.8387	85.5486	1.4719	263.853	2.2371	206.803	1.1263	194.811	2.6367			23.4261	1.0723	13.8426	1.8517
		22.716	1.1135	12.0938	1.8753	44.8194	1.2769	26.3225	1.7996	108.679	1.5618	49.862	1.6483	196.065	1.8443	89.1134	1.4667	269.059	2.2572	213.934	1.1123	197.744	2.6571			23.781	1.0742	14.1975	1.8486
		23.071	1.1154	12.8052	1.8678	45.5309	1.28	27.0339	1.7968	110.461	1.5659	51.6429	1.6449	199.63	1.8501	92.6782	1.4608	270.985	2.265	221.065	1.0987	200.678	2.6788			24.136	1.0748	14.5525	1.8455
		23.4259	1.1179	13.5167	1.861	46.2423	1.2831	27.7454	1.7943	112.243	1.5702	53.4238	1.6418	203.194	1.8563	96.2429	1.4555	275.691	2.2851	228.196	1.0832	203.456	2.699			24.4909	1.077	14.9074	1.8427
		23.7809	1.1197	14.2281	1.8545	46.9537	1.2868	28.4568	1.7919	114.025	1.5742	55.2046	1.639	206.759	1.8625	99.8076	1.4502	278.116	2.2956	235.328	1.0683	206.08	2.7194			24.8458	1.0794	15.2623	1.8399
		24.1358	1.1222	14.9395	1.8486	47.6651	1.2906	29.1682	1.7897	115.807	1.5786	56.9855	1.6356	210.324	1.8687	103.372	1.4446	282.608	2.3158	242.459	1.0525	208.704	2.7402			25.2008	1.0813	15.6173	1.8374
		24.4907	1.1238	15.6509	1.8433	48.3765	1.294	29.8796	1.7872	117.589	1.5826	58.7664	1.6328	213.889	1.875	106.937	1.4391	285.247	2.3279	249.59	1.037	211.174	2.7607			25.5557	1.0835	15.9722	1.835
		24.8457	1.1263	16.3623	1.8384	49.088	1.2971	30.591	1.7847	119.371	1.5869	60.5472	1.63	217.454	1.8815	110.502	1.4341	289.383	2.348	256.721	1.0205	213.644	2.7818			25.9106	1.0859	16.3272	1.8325
		25.2006	1.1281	17.0738	1.8334	49.7994	1.3002	31.3025	1.7826	121.153	1.591	62.3281	1.6266	221.018	1.888	114.067	1.4285	292.378	2.3629	263.852	1.0007	215.805	2.8004			26.2656	1.0878	16.6821	1.83
		25.5556	1.1303	17.7852	1.8294	50.5108	1.303	32.0139	1.7804	122.935	1.595	64.1089	1.6238	224.583	1.8951	117.631	1.4233	296.443	2.3831	270.698	0.9805					26.6205	1.0903	17.037	1.8278
		25.9105	1.1325	18.4966	1.825	51.2222	1.3058	32.7253	1.7782	124.717	1.599	65.8898	1.6207	228.148	1.9013	121.196	1.418	299.509	2.3989	270.983	0.9793					26.9755	1.0921	17.392	1.8257
		26.2654	1.1346	19.208	1.8213	51.9336	1.3092	33.4367	1.7761	126.498	1.6031	67.6707	1.6183	231.713	1.9087	124.761	1.4124	303.289	2.419	277.116	0.9592					27.3304	1.0946	17.7469	1.8235
		26.6204	1.1365	19.9194	1.8176	52.6451	1.3123	34.1481	1.7739	128.28	1.6068	69.4515	1.6152	235.278	1.9156	128.326	1.4068	306.64	2.437	278.115	0.9557					27.6853	1.0965	18.1019	1.8216
		26.9753	1.1387	20.6309	1.8142	53.3565	1.3154	34.8596	1.772	130.062	1.6111	71.2324	1.6121	238.843	1.9224	131.89	1.4012	310.206	2.4572	284.034	0.9356					28.0406	1.0987	18.4568	1.8198
		27.3302	1.1402	21.3423	1.8114	54.0679	1.3185	35.571	1.7695	131.843	1.6148	73.0133	1.6093	242.407	1.9295	135.455	1.3963	313.558	2.4773	285.246	0.9312					28.3955	1.1005	18.8117	1.8179
		27.6852	1.1427	22.0537	1.808	54.7793	1.3213	36.2824	1.7674	133.625	1.6189	74.794	1.6065	245.972	1.9363	139.02	1.3907	313.772	2.4786	290.523	0.9111					28.7505	1.103	19.1667	1.8164
		28.0401	1.1445	22.7651	1.8052	55.4907	1.3244	36.9938	1.7655	135.406	1.6226	76.5748	1.6034	249.537	1.9435	142.584	1.3854	317.123	2.4987	292.377	0.9049					29.1054	1.1049	19.5216	1.8148
		28.3951	1.1467	23.4765	1.8021	56.2022	1.3275	37.7052	1.7637	137.187	1.6266	78.3557	1.6009	253.102	1.9503	146.149	1.3802	320.475	2.5189	298.153	0.8847					29.4603	1.107	19.8765	1.8133
		28.75	1.1489	24.188	1.7996	56.9136	1.3302	38.4167	1.7615	138.969	1.63	80.1366	1.5984	256.667	1.9574	149.714	1.3746	320.903	2.522	299.508	0.8801					29.8153	1.1092	20.2315	1.8117
		29.1049	1.1507	24.8994	1.7971	57.625	1.3333	39.1281	1.7596	140.75	1.6341	81.9174	1.5953	260.231	1.9645	153.279	1.3693	324.112	2.5424	306.639	0.8643					30.1702	1.1114	20.5864	1.8102
		29.4599	1.1526	25.6108	1.7943	58.3364	1.3361	39.8395	1.7578	142.531	1.6375	83.6983	1.5925	263.796	1.972	156.844	1.3637	327.036	2.5626	313.77	0.8472					30.5252	1.1132	20.9414	1.8086
		29.8148	1.1545	26.3222	1.7925	59.0478	1.3392	40.5509	1.7559	144.313	1.6412	85.4792	1.59	267.361	1.9794	160.408	1.3585	328.034	2.5694	320.901	0.8367					30.8801	1.1151	21.2963	1.8074
		30.1698	1.1563	27.0336	1.79	59.7593	1.3417	41.2623	1.754	146.095	1.6449	87.26	1.5876	270.926	1.9866	163.973	1.3526	330.815	2.5899	328.033	0.8255					31.235	1.1176	21.6512	1.8058
		30.5247	1.1588	27.7451	1.7878	60.4707	1.3445	41.9738	1.7522	147.877	1.6483	89.0409	1.5854	274.491	1.9937	167.538	1.3476	333.454	2.6103	335.164	0.8153					31.5901	1.1197	22.0062	1.8046
		30.8796	1.1604	28.4565	1.7854	61.1821	1.3473	42.6852	1.7506	149.659	1.6514	90.8218	1.5829	278.055	2.0011	171.103	1.342	335.165	2.6249	342.295	0.8082					31.9451	1.1216	22.3611	1.8033
		31.2346	1.1622	29.1679	1.7835	61.8935	1.3501	43.3966	1.7491	151.44	1.6548	92.6026	1.5804	281.62	2.0086	174.667	1.3364	337.661	2.6457	349.426	0.8004					32.3	1.1235	22.716	1.8021
		31.5895	1.1641	29.8793	1.7816	62.6049	1.3526	44.108	1.7469	153.222	1.6586	94.3835	1.5783	285.185	2.0157	178.232	1.3312	340.086	2.6658	349.569	0.7998					32.6549	1.1256	23.071	1.8009
		31.9444	1.1662	30.5907	1.7795	63.3164	1.3554	44.8194	1.7454	155.003	1.6617	96.1643	1.5758	288.75	2.0234	181.796	1.3256	342.296	2.686							33.0099	1.1278	23.4259	1.7996
		32.2994	1.1681	31.3022	1.777	64.0278	1.3578	45.5309	1.7438	156.784	1.6651	97.9452	1.573	292.315	2.0306	185.361	1.32	344.436	2.7061							33.3648	1.1297	23.7809	1.7984
		32.6543	1.17	32.0136	1.7748	64.7392	1.3603	46.2423	1.7423	158.565	1.6682	99.7261	1.5705	295.88	2.0383	188.926	1.3144	346.503	2.7266							33.7198	1.1318	24.1358	1.7974
		33.0093	1.1715	32.725	1.7726	65.4506	1.3628	46.9537	1.741	160.347	1.6713	101.507	1.5683	299.444	2.0458	192.49	1.3092	348.572	2.7473							34.0747	1.134	24.4907	1.7965
		33.3642	1.1737	33.4364	1.7702	66.162	1.3653	47.6651	1.7395	162.128	1.6747	103.288	1.5652	303.009	2.0535	196.055	1.3036	349.428	2.7557							34.4296	1.1359	24.8457	1.7953
		33.7191	1.1755	34.1478	1.7683	66.8735	1.3678	48.3765	1.7379	163.909	1.6775	105.069	1.5628	306.574	2.061	199.62	1.298	351.353	2.7765							34.7846	1.1377	25.2006	1.7937
		34.0741	1.1777	34.8593	1.7661	67.5849	1.3699	49.088	1.7367	165.691	1.6809	106.85	1.56	310.139	2.0684	203.185	1.2921	353.278	2.7969							35.1395	1.1399	25.5556	1.7931
		34.429	1.1796	35.5707	1.7643	68.2963	1.3727	49.7994	1.7354	167.472	1.684	108.63	1.5572	313.704	2.0765	206.749	1.2865	353.563	2.8004							35.4944	1.1421	25.9105	1.7919
		34.7839	1.1814	36.2821	1.7618	69.0077	1.3749	50.5108	1.7339	169.253	1.6868	110.411	1.5547	317.269	2.0842	210.314	1.2806									35.8494	1.1439	26.2654	1.7909
		35.1389	1.1833	36.9935	1.7602	69.7191	1.3767	51.2222	1.7323	171.035	1.6902	112.192	1.5519	320.833	2.0926	213.878	1.2748									36.2043	1.1449	26.6204	1.79
		35.4938	1.1852	37.7049	1.7581	70.4306	1.3795	51.9336	1.7308	172.816	1.693	113.973	1.5491	324.398	2.101	217.443	1.2695									36.5593	1.1467	26.9753	1.7888
		35.8488	1.187	38.4164	1.7559	71.142	1.3814	52.6451	1.7296	174.598	1.6961	115.754	1.5469	327.963	2.1096	221.007	1.2636									36.9142	1.1489	27.3302	1.7881
		36.2037	1.1892	39.1278	1.754	71.8534	1.3836	53.3565	1.728	176.38	1.6989	117.535	1.5445	331.528	2.118	224.571	1.2577									37.2691	1.1507	27.6852	1.7872
		36.5586	1.191	39.8392	1.7522	72.5648	1.3854	54.0679	1.7268	178.161	1.7016	119.315	1.542	335.093	2.127	228.135	1.2524									37.6241	1.1529	28.0401	1.786
		36.9136	1.1929	40.5506	1.75	73.2762	1.3879	54.7793	1.7255	179.943	1.7047	121.096	1.5395	338.657	2.1366	231.699	1.2465									37.979	1.1548	28.3951	1.785
		37.2685	1.1948	41.262	1.7482	73.9877	1.3898	55.4907	1.7243	181.725	1.7075	122.877	1.5373	342.222	2.1462	235.263	1.2406									38.3339	1.1563	28.75	1.7844
		37.6235	1.1969	41.9735	1.746	74.6991	1.3919	56.2022	1.7227	183.506	1.7103	124.658	1.5345	345.787	2.1571	238.828	1.2351									38.6889	1.1588	29.1049	1.7835
		37.9784	1.1985	42.6849	1.7444	75.4105	1.3941	56.9136	1.7215	185.287	1.7134	126.439	1.5321	349.352	2.1676	242.393	1.2295									39.044	1.1607	29.4599	1.7829
		38.3333	1.2003	43.3963	1.7426	76.1219	1.3963	57.625	1.7203	187.069	1.7162	128.22	1.5299	352.917	2.1794	245.957	1.2236									39.3989	1.1625	29.8148	1.7819
		38.6883	1.2019	44.1077	1.7407	76.8333	1.3981	58.3364	1.719	188.851	1.719	130.001	1.5271	356.481	2.1909	249.52	1.2177									39.7539	1.1644	30.1698	1.7813
		39.0432	1.2038	44.8191	1.7389	77.5448	1.4003	59.0478	1.7178	190.633	1.7221	131.781	1.5246	360.046	2.2036	253.085	1.2118									40.1088	1.1666	30.5247	1.7807
		39.3981	1.2059	45.5304	1.737	78.2562	1.4025	59.7593	1.7165	192.414	1.7249	133.562	1.5218	363.611	2.2163	256.649	1.2059									40.4637	1.1684	30.8796	1.7801
		39.7531	1.2075	46.2418	1.7358	78.9676	1.4043	60.4707	1.715	194.196	1.728	135.343	1.519	367.176	2.2296	260.214	1.2									40.8187	1.1706	31.2346	1.7788
		40.108	1.2093	46.9532	1.7345	79.679	1.4065	61.1821	1.7137	195.977	1.7308	137.124	1.5166	370.741	2.2436	263.778	1.1938									41.1736	1.1721	31.5895	1.7782
		40.463	1.2112	47.6647	1.7333	80.3904	1.4081	61.8935	1.7128	197.758	1.7336	138.905	1.5141	374.305	2.2572	267.343	1.1876									41.5285	1.1743	31.9444	1.7779
		40.8179	1.2131	48.3761	1.7314	81.1018	1.4099	62.6049	1.7119	199.54	1.7364	140.686	1.511	377.87	2.2718	270.907	1.1817									41.8835	1.1765	32.2994	1.7773
		41.1728	1.2146	49.0875	1.7299	81.8133	1.4121	63.3164	1.7106	201.321	1.7392	142.467	1.5085	381.435	2.2863	274.472	1.1759									42.2384	1.178	32.6543	1.7764
		41.5278	1.2165	49.7989	1.7283	82.5247	1.414	64.0278	1.7094	203.102	1.7416	144.248	1.506	385	2.3012	278.036	1.17									42.5934	1.1799	33.0093	1.7757
		41.8827	1.218	50.5103	1.7268	83.2361	1.4155	64.7392	1.7078	204.883	1.7447	146.028	1.5029	388.565	2.3167	281.599	1.1641									42.9483	1.1821	33.3642	1.7748
		42.2377	1.2202	51.2218	1.7255	83.9475	1.4174	65.4506	1.7069	206.665	1.7472	147.809	1.5004	392.13	2.3325	285.163	1.1582									43.3032	1.1839	33.7191	1.7742
		42.5926	1.2217	51.9332	1.7234	84.6589	1.4192	66.162	1.706	208.446	1.75	149.59	1.498	395.694	2.3487	288.728	1.152									43.6582	1.1858	34.0741	1.7736
		42.9475	1.2236	52.6446	1.7224	85.3704	1.4211	66.8735	1.7051	210.228	1.7528	151.371	1.4949	399.259	2.3657	292.293	1.1464									44.0131	1.1876	34.429	1.773
		43.3025	1.2251	53.356	1.7209	86.0818	1.4226	67.5849	1.7041	212.009	1.7556	153.152	1.4924	402.824	2.3831	295.857	1.1399									44.3681	1.1898	34.7839	1.7723
		43.6574	1.227	54.0674	1.7196	86.7932	1.4242	68.2963	1.7032	213.79	1.7581	154.933	1.4896	406.389	2.4014	299.422	1.1331									44.723	1.1914	35.1389	1.772
		44.0123	1.2289	54.7789	1.7184	87.5046	1.4257	69.0077	1.7023	215.571	1.7612	156.713	1.4868	409.954	2.4203	302.986	1.1269									45.0779	1.1932	35.4938	1.7711
		44.3673	1.2307	55.4903	1.7168	88.216	1.4276	69.7191	1.701	217.352	1.7637	158.494	1.484	413.519	2.4401	306.55	1.1204									45.4329	1.1951	35.8488	1.7702
		44.7222	1.2323	56.2017	1.7153	88.9275	1.4295	70.4306	1.6998	219.133	1.7664	160.275	1.4815	416.869	2.4603	310.115	1.1129									45.7878	1.1972	36.2037	1.7695
		45.0772	1.2338	56.9131	1.714	89.6389	1.431	71.142	1.6989	220.914	1.7692	162.056	1.4787	417.083	2.4615	313.679	1.1064									46.1427	1.1988	36.5586	1.7689
		45.4321	1.236	57.6245	1.7128	90.3503	1.4322	71.8534	1.6979	222.695	1.7717	163.837	1.4763	420.22	2.4817	317.243	1.0993									46.4977	1.2007	36.9136	1.7683
		45.787	1.2375	58.336	1.7116	91.0617	1.4341	72.5648	1.697	224.476	1.7745	165.618	1.4735	420.648	2.4841	320.807	1.0925									46.8526	1.2025	37.2685	1.7677
		46.142	1.2394	59.0474	1.71	91.7731	1.4357	73.2762	1.6961	226.257	1.7773	167.398	1.4707	423.643	2.5043	324.371	1.0856									47.2076	1.2044	37.6235	1.7671
		46.4969	1.2406	59.7588	1.7088	92.4846	1.4372	73.9877	1.6951	228.039	1.7801	169.179	1.4682	424.213	2.5083	327.935	1.0782									47.5625	1.2062	37.9784	1.7664
		46.8518	1.2425	60.4702	1.7069	93.196	1.4384	74.6991	1.6942	229.82	1.7826	170.96	1.4657	426.993	2.5285	331.499	1.0704									47.9174	1.2081	38.3333	1.7661
		47.2068	1.2444	61.1816	1.7057	93.9074	1.44	75.4105	1.6933	231.601	1.7857	172.741	1.4629	427.778	2.5341	335.062	1.0636									48.2724	1.21	38.6883	1.7652
		47.5617	1.2459	61.8931	1.7044	94.6188	1.4415	76.1219	1.6917	233.382	1.7881	174.522	1.4601	430.309	2.5545	338.626	1.0559									48.6273	1.2118	39.0432	1.7646
		47.9167	1.2478	62.6045	1.7035	95.3302	1.4434	76.8333	1.6908	235.163	1.7909	176.303	1.4577	431.343	2.5629	342.19	1.0491									48.9823	1.2137	39.3981	1.7643
		48.2716	1.2493	63.3159	1.7023	96.0417	1.445	77.5448	1.6899	236.944	1.7934	178.083	1.4549	433.731	2.583	345.755	1.0407									49.3372	1.2155	39.7531	1.7637
		48.6265	1.2509	64.0273	1.701	96.7531	1.4462	78.2562	1.6886	238.725	1.7962	179.864	1.4524	434.907	2.5933	349.318	1.0305									49.6921	1.2174	40.108	1.7624
		48.9815	1.2527	64.7387	1.6998	97.4645	1.4477	78.9676	1.6877	240.506	1.799	181.645	1.4499	437.118	2.6134	352.883	1.0208									50.0471	1.2189	40.463	1.7621
		49.3364	1.2546	65.4502	1.6982	98.1759	1.4496	79.679	1.6865	242.287	1.8018	183.426	1.4471	438.472	2.6264	356.447	1.0106									50.402	1.2211	40.8179	1.7615
		49.6914	1.2562	66.1616	1.697	98.8873	1.4515	80.3904	1.6858	244.068	1.8043	185.207	1.4443	440.54	2.6469	360.012	0.9973									50.7569	1.2227	41.1728	1.7609
		50.0463	1.2577	66.873	1.6961	99.5988	1.453	81.1018	1.6849	245.85	1.8071	186.988	1.4419	442.037	2.6618	363.576	0.9877									51.1119	1.2242	41.5278	1.7602
		50.4012	1.2599	67.5844	1.6951	100.31	1.4546	81.8133	1.6837	242.287	1.8018	188.769	1.4391	443.926	2.6819	367.14	0.975									51.4668	1.2261	41.8827	1.7596
		50.7562	1.2614	68.2958	1.6945	101.022	1.4564	82.5247	1.683	244.068	1.8043	190.549	1.4366	445.602	2.7002	370.704	0.9641									51.8218	1.2282	42.2377	1.759
		51.1111	1.263	69.0073	1.6939	101.733	1.4583	83.2361	1.6821	245.85	1.8071	192.33	1.4341	447.42	2.7207	374.269	0.9514									52.1767	1.2298	42.5926	1.7584
		51.466	1.2645	69.7187	1.693	102.444	1.4598	83.9475	1.6812	247.631	1.8098	194.111	1.4313	449.167	2.7402	377.833	0.9393									52.5316	1.2317	42.9475	1.7575
		51.821	1.2661	70.4301	1.6914	103.156	1.4617	84.6589	1.6803	249.412	1.8123	195.892	1.4288	450.878	2.7607	381.397	0.9257									52.8866	1.2332	43.3025	1.7568
		52.1759	1.2679	71.1415	1.6902	103.867	1.4632	85.3704	1.6793	251.193	1.8154	197.673	1.4264	452.589	2.7808	384.962	0.9133									53.2415	1.2351	43.6574	1.7565
		52.5309	1.2692	71.8529	1.6892	104.579	1.4651	86.0818	1.6784	252.974	1.8179	199.454	1.4233	452.731	2.7827	388.526	0.8978									53.5964	1.2369	44.0123	1.7553
		52.8858	1.2707	72.5643	1.6883	105.29	1.467	86.7932	1.6772	254.755	1.8207	201.235	1.4211	454.157	2.8	392.091	0.8878									53.9514	1.2388	44.3673	1.7547
		53.2407	1.2726	73.2758	1.6874	106.001	1.4688	87.5046	1.6756	256.536	1.8238	203.015	1.4186			395.656	0.8792									54.3063	1.2403	44.7222	1.7537
		53.5957	1.2741	73.9872	1.6868	106.713	1.4704	88.216	1.6747	258.317	1.8263	204.796	1.4158			399.221	0.8702									54.6613	1.2422	45.0772	1.7528
		53.9506	1.2757	74.6986	1.6858	107.424	1.4722	88.9275	1.6734	260.099	1.8291	206.577	1.4133			402.785	0.8615									55.0162	1.2441	45.4321	1.7522
		54.3056	1.2772	75.41	1.6849	108.136	1.4744	89.6389	1.6728	261.88	1.8322	208.358	1.4112			406.35	0.8485									55.3711	1.2459	45.787	1.7516
		54.6605	1.2788	76.1214	1.6837	108.847	1.476	90.3503	1.6716	263.662	1.8346	210.139	1.4084			409.915	0.8395									55.7261	1.2475	46.142	1.7509
		55.0154	1.2803	76.8329	1.683	109.559	1.4778	91.0617	1.6703	265.444	1.8374	211.92	1.4059			413.48	0.8336									56.081	1.249	46.4969	1.75
		55.3704	1.2819	77.5443	1.6821	110.27	1.4794	91.7731	1.6694	267.225	1.8402	213.701	1.4034			417.044	0.8305									56.436	1.2509	46.8518	1.7491
		55.7253	1.2837	78.2557	1.6809	110.981	1.4812	92.4846	1.6682	269.006	1.843	215.482	1.4006			420.609	0.8268									56.7909	1.2527	47.2068	1.7485
		56.0802	1.2853	78.9671	1.6803	111.693	1.4831	93.196	1.6672	270.787	1.8458	217.262	1.3981			424.173	0.8221									57.1458	1.2543	47.5617	1.7478
		56.4352	1.2865	79.6785	1.6793	112.404	1.4846	93.9074	1.6663	272.568	1.8489	219.043	1.3957			427.738	0.82									57.5008	1.2558	47.9167	1.7466
		56.7901	1.2884	80.39	1.6784	113.116	1.4862	94.6188	1.6654	274.349	1.8517	220.824	1.3929			431.302	0.8172									57.8557	1.2574	48.2716	1.746
		57.1451	1.2896	81.1014	1.6775	113.827	1.4877	95.3302	1.6644	276.131	1.8545	222.605	1.3904			434.866	0.8153									58.2106	1.2593	48.6265	1.7454
		57.5	1.2915	81.8128	1.6762	114.539	1.4893	96.0417	1.6638	277.912	1.8573	224.386	1.3882			438.431	0.8128									58.5656	1.2611	48.9815	1.7444
		57.8549	1.293	82.5242	1.6756	115.25	1.4915	96.7531	1.6629	279.693	1.8601	226.167	1.3854			441.995	0.81									58.9205	1.2627	49.3364	1.7435
		58.2099	1.2946	83.2356	1.6744	115.961	1.493	97.4645	1.662	281.474	1.8632	227.947	1.3833			445.56	0.8082									59.2755	1.2642	49.6914	1.7429
		58.5648	1.2961	83.9471	1.6737	116.673	1.4946	98.1759	1.6607	283.255	1.866	229.728	1.3808			449.124	0.8023									59.6304	1.2658	50.0463	1.7426
		58.9198	1.2974	84.6585	1.6731	117.384	1.4964	98.8873	1.6601	285.036	1.8687	231.509	1.3786			452.688	0.8038									59.9853	1.2679	50.4012	1.7416
		59.2747	1.2989	85.3699	1.6722	118.096	1.4983	99.5988	1.6592	286.817	1.8718	233.29	1.3761			456.253	0.8007									60.3404	1.2692	50.7562	1.741
		59.6296	1.3008	86.0813	1.6716	118.807	1.4998	100.31	1.6582	288.598	1.875	235.071	1.3736			457.286	0.7998									60.6954	1.271	51.1111	1.7401
		59.9846	1.302	86.7927	1.6706	119.519	1.5014	101.022	1.6573	290.379	1.8784	236.852	1.3712													61.0503	1.2726	51.466	1.7395
		60.3395	1.3036	87.5042	1.6697	120.23	1.5026	101.733	1.6567	292.16	1.8812	238.633	1.3687													61.4052	1.2741	51.821	1.7385
		60.6944	1.3048	88.2156	1.6685	120.941	1.5042	102.444	1.6558	293.942	1.8843	240.414	1.3662													61.7602	1.276	52.1759	1.7379
		61.0494	1.3064	88.927	1.6679	121.653	1.506	103.156	1.6548	295.723	1.8874	242.194	1.364													62.1151	1.2775	52.5309	1.737
		61.4043	1.3082	89.6384	1.6669	122.364	1.5073	103.867	1.6539	297.504	1.8901	243.975	1.3612													62.4701	1.2794	52.8858	1.7364
		61.7593	1.3098	90.3498	1.666	123.076	1.5088	104.579	1.653	299.285	1.8932	245.756	1.3588													62.825	1.281	53.2407	1.7358
		62.1142	1.3113	91.0613	1.6651	123.787	1.5104	105.29	1.652	301.066	1.8963	247.537	1.3563													63.1799	1.2825	53.5957	1.7348
		62.4691	1.3126	91.7727	1.6644	124.499	1.5116	106.001	1.6508	302.848	1.8991	249.318	1.3538													63.5349	1.2844	53.9506	1.7342
		62.8241	1.3141	92.4841	1.6635	125.21	1.5135	106.713	1.6499	304.629	1.9022	251.099	1.3513													63.8898	1.2859	54.3056	1.7336
		63.179	1.316	93.1955	1.6626	125.921	1.515	107.424	1.6489	306.41	1.9053	252.88	1.3488													64.2448	1.2875	54.6605	1.733
		56.4352	1.2865	93.9069	1.6617	126.633	1.5163	108.136	1.6483	308.192	1.9081	254.661	1.3461													64.5997	1.289	55.0154	1.7317
		56.7901	1.2884	94.6184	1.6604	127.344	1.5178	108.847	1.6474	309.974	1.9112	256.441	1.3436													64.9546	1.2906	55.3704	1.7311
		57.1451	1.2896	95.3298	1.6598	128.056	1.519	109.559	1.6468	311.755	1.914	258.222	1.3411													65.3096	1.2924	55.7253	1.7302
		57.5	1.2915	96.0412	1.6586	128.767	1.5206	110.27	1.6452	313.536	1.9168	260.003	1.3383													65.6645	1.294	56.0802	1.7299
		57.8549	1.293	96.7526	1.6579	115.25	1.4915	110.981	1.6443	315.317	1.9196	261.784	1.3361													66.0194	1.2958	56.4352	1.7289
		58.2099	1.2946	97.464	1.657	115.961	1.493	111.693	1.6434	317.098	1.9224	263.565	1.3337													66.3744	1.2974	56.7901	1.7283
		58.5648	1.2961	98.1755	1.6561	116.673	1.4946	112.404	1.6418	318.88	1.9252	265.346	1.3312													66.7293	1.2986	57.1451	1.7277
		58.9198	1.2974	98.8869	1.6555	117.384	1.4964	113.116	1.6409	320.661	1.9283	267.127	1.3284													67.0843	1.3005	57.5	1.7268
		59.2747	1.2989	99.5983	1.6545	118.096	1.4983	113.827	1.64	322.442	1.9308	268.907	1.3259													67.4392	1.302	57.8549	1.7265
		59.6296	1.3008	100.31	1.6536	118.807	1.4998	114.539	1.639	324.223	1.9339	270.688	1.3234													67.7941	1.3036	58.2099	1.7255
		59.9846	1.302	101.021	1.6527	119.519	1.5014	115.25	1.6378	326.004	1.9363	272.469	1.3209													68.1491	1.3051	58.5648	1.7249
		60.3395	1.3036	101.733	1.6517	120.23	1.5026	115.961	1.6365	327.785	1.9394	274.25	1.3185													68.5042	1.3067	58.9198	1.7243
		60.6944	1.3048	102.444	1.6511	120.941	1.5042	116.673	1.6356	329.566	1.9422	276.031	1.316													68.8591	1.3085	59.2747	1.7234
		61.0494	1.3064	103.155	1.6505	121.653	1.506	117.384	1.6347	331.347	1.945	277.811	1.3135													69.214	1.3101	59.6296	1.7227
		61.4043	1.3082	103.867	1.6496	122.364	1.5073	118.096	1.6338	333.128	1.9478	279.592	1.311													69.569	1.3116	59.9846	1.7218
		61.7593	1.3098	104.578	1.6483	123.076	1.5088	118.807	1.6328	334.909	1.9506	281.373	1.3085													69.9241	1.3129	60.3395	1.7215
		62.1142	1.3113	105.29	1.6477	123.787	1.5104	105.29	1.652	336.69	1.9534	283.154	1.3061													70.279	1.3144	60.6944	1.7209
		62.4691	1.3126	106.001	1.6468	124.499	1.5116	106.001	1.6508	338.471	1.9562	284.935	1.3036													70.6339	1.3163	61.0494	1.7199
		62.8241	1.3141	106.713	1.6458	125.21	1.5135	106.713	1.6499	340.253	1.959	286.716	1.3014													70.9889	1.3178	61.4043	1.7193
		63.179	1.316	107.424	1.6449	125.921	1.515	107.424	1.6489	342.034	1.9614	288.496	1.2986													71.3438	1.3194	61.7593	1.719
		63.5339	1.3172	108.135	1.644	126.633	1.5163	108.136	1.6483	343.816	1.9642	290.277	1.2961													71.6988	1.3206	62.1142	1.7181
		63.8889	1.3188	108.847	1.6434	127.344	1.5178	108.847	1.6474	345.598	1.967	292.058	1.2937													72.0537	1.3222	62.4691	1.7175
		64.2438	1.32	109.558	1.6424	128.056	1.519	109.559	1.6468	347.379	1.9698	293.839	1.2909													72.4086	1.324	62.8241	1.7168
		64.5988	1.3216	110.27	1.6418	128.767	1.5206	110.27	1.6452	349.161	1.9723	295.62	1.2884													72.7636	1.3253	63.179	1.7159
		64.9537	1.3228	110.981	1.6409	129.478	1.5221	110.981	1.6443	350.942	1.9751	297.401	1.2859													73.1185	1.3268	63.5339	1.7153
		65.3086	1.3247	111.692	1.64	130.19	1.5234	111.693	1.6434	352.723	1.9779	299.182	1.2831													73.4735	1.3284	63.8889	1.7147
		65.6636	1.3259	112.404	1.639	130.901	1.5249	112.404	1.6418	354.504	1.9804	300.962	1.2806													73.8284	1.3296	64.2438	1.7144
		66.0185	1.3271	113.115	1.6381	131.613	1.5259	113.116	1.6409	356.285	1.9835	302.743	1.2782													73.1185	1.3268	64.5988	1.7137
		66.3735	1.3284	113.827	1.6372	132.324	1.5274	113.827	1.64	358.066	1.9859	304.524	1.276													73.4735	1.3284	64.9537	1.7131
		66.7284	1.3299	114.538	1.6365	133.036	1.5287	114.539	1.639	359.848	1.9884	306.305	1.2732													73.8284	1.3296	65.3086	1.7122
		67.0833	1.3315	115.249	1.6353	133.747	1.5302	115.25	1.6378	361.629	1.9912	308.086	1.2707													74.1833	1.3315	65.6636	1.7119
		67.4383	1.3327	115.961	1.6347	134.458	1.5314	115.961	1.6365	363.41	1.9937	309.867	1.2686													74.5383	1.3327	66.0185	1.7113
		67.7932	1.334	116.672	1.6338	135.17	1.5324	116.673	1.6356	365.192	1.9962	311.647	1.2661													74.8932	1.3343	66.3735	1.7106
		68.1481	1.3355	117.384	1.6328	135.881	1.5336	117.384	1.6347	366.973	1.999	313.428	1.2636													75.2481	1.3355	66.7284	1.71
		68.5031	1.3368	118.095	1.6319	136.593	1.5349	118.096	1.6338	368.755	2.0014	315.209	1.2611													75.6031	1.3368	67.0833	1.7097
		68.858	1.338	118.807	1.6307	137.304	1.5361	118.807	1.6328	370.536	2.0036	316.99	1.2586													75.958	1.3383	67.4383	1.7091
		69.213	1.3395	119.518	1.6294	138.015	1.5376	119.519	1.6319	372.317	2.0064	318.771	1.2562													76.313	1.3399	67.7932	1.7085
		69.5679	1.3411	120.23	1.6282	138.727	1.5389	120.23	1.631	374.099	2.0089	320.552	1.254													76.6679	1.3414	68.1481	1.7075
		69.9228	1.3423	120.941	1.6269	139.438	1.5398	120.941	1.6294	375.88	2.0117	322.332	1.2509													77.0228	1.3426	68.5031	1.7072
		70.2778	1.3436	121.652	1.6257	140.15	1.5411	121.653	1.6285	377.661	2.0141	324.113	1.2484													77.3778	1.3439	68.858	1.7066
		70.6327	1.3448	122.364	1.6245	140.861	1.542	122.364	1.6276	379.442	2.0169	325.894	1.2459													77.7327	1.3454	69.213	1.7063
		70.9877	1.3461	123.075	1.6232	141.572	1.5432	123.076	1.6269	381.223	2.0191	327.675	1.2428													78.0877	1.347	69.5679	1.7057
		71.3426	1.3476	123.787	1.622	142.284	1.5445	123.787	1.626	383.004	2.0222	329.456	1.2403													78.4426	1.3482	69.9228	1.7054
		71.6975	1.3492	124.498	1.6204	142.995	1.546	124.499	1.6251	384.786	2.0247	331.237	1.2379													78.7975	1.3495	70.2778	1.7047
		72.0525	1.3501	125.209	1.6195	143.707	1.5469	125.21	1.6241	386.567	2.0275	333.018	1.2348													79.1525	1.351	70.6327	1.7044
		72.4074	1.3516	125.921	1.6183	144.418	1.5482	125.921	1.6235	388.348	2.0303	334.799	1.232													79.5074	1.3523	70.9877	1.7038
		72.7623	1.3529	126.632	1.617	145.13	1.5494	126.633	1.6226	390.129	2.0331	336.579	1.2295													79.8623	1.3535	71.3426	1.7035
		73.1173	1.3538	127.344	1.6158	145.841	1.5504	127.344	1.6214	391.91	2.0355	338.36	1.2267													80.2173	1.355	71.6975	1.7032
		73.4722	1.3554	128.055	1.6145	146.553	1.5519	128.056	1.6204	393.692	2.0386	340.141	1.2239													80.5722	1.3566	72.0525	1.7026
		73.8272	1.3566	128.767	1.6133	147.264	1.5531	128.767	1.6198	395.473	2.0414	336.579	1.2295													80.9272	1.3578	72.4074	1.702
		74.1821	1.3578	129.478	1.6121	147.975	1.5541	129.478	1.6189	397.255	2.0445	338.36	1.2267													81.2821	1.3591	72.7623	1.7016
		74.537	1.3591	130.189	1.6105	148.687	1.5553	130.19	1.6183	399.037	2.047	340.141	1.2239													81.637	1.3603	72.0525	1.7026
		74.892	1.3603	130.901	1.6096	149.398	1.5566	130.901	1.6173	400.818	2.0498	341.922	1.2214													81.992	1.3616	72.4074	1.702
		75.2469	1.3616	131.612	1.6086	150.11	1.5578	131.613	1.6164	402.599	2.0529	343.703	1.2183													82.3469	1.3631	72.7623	1.7016
		75.6018	1.3631	132.324	1.6074	150.821	1.559	132.324	1.6152	404.38	2.0557	345.484	1.2158													82.7018	1.3643	73.1173	1.7013
		75.9568	1.3643	118.807	1.6307	151.532	1.56	133.036	1.6142	406.162	2.0588	347.265	1.2134													83.0568	1.3656	73.4722	1.7007
		76.3117	1.3656	119.518	1.6294	152.244	1.5615	133.747	1.613	407.944	2.0622	349.046	1.2103													83.4117	1.3668	73.8272	1.7001
		76.6667	1.3665	120.23	1.6282	152.955	1.5625	134.458	1.6121	409.726	2.0656	350.826	1.2078													83.7667	1.3681	74.1821	1.6998
		77.0216	1.3678	120.941	1.6269	153.667	1.5637	135.17	1.6111	411.508	2.0693	352.607	1.205													84.1216	1.3693	74.537	1.6995
		77.3765	1.369	121.652	1.6257	154.378	1.5646	135.881	1.6105	413.29	2.0724	354.388	1.2022													84.4765	1.3709	74.892	1.6989
		77.7315	1.3702	122.364	1.6245	155.089	1.5656	136.593	1.6093	415.071	2.0762	356.169	1.1994													84.8315	1.3721	75.2469	1.6985
		78.0864	1.3715	123.075	1.6232	155.801	1.5668	137.304	1.6086	416.853	2.0796	357.95	1.1963													85.1864	1.3733	75.6018	1.6982
		78.4414	1.3727	123.787	1.622	156.512	1.568	138.015	1.6077	418.636	2.0833	359.731	1.1938													85.5414	1.3746	75.9568	1.6976
		78.7963	1.374	124.498	1.6204	157.224	1.5693	138.727	1.6068	420.418	2.087	361.512	1.191													85.8963	1.3758	76.3117	1.6973
		79.1512	1.3752	125.209	1.6195	157.935	1.5705	139.438	1.6059	422.2	2.0907	363.292	1.1883													86.2512	1.3767	76.6667	1.697
		79.5062	1.3764	125.921	1.6183	158.647	1.5714	140.15	1.6046	423.981	2.0948	365.073	1.1855													86.6062	1.378	77.0216	1.6967
		79.8611	1.3774	126.632	1.617	159.358	1.5727	140.861	1.604	425.763	2.0988	366.854	1.183													86.9611	1.3795	77.3765	1.6961
		80.216	1.3789	127.344	1.6158	160.069	1.5739	141.572	1.6031	427.545	2.1031	368.635	1.1802													87.316	1.3808	77.7315	1.6958
		80.571	1.3798	128.055	1.6145	160.781	1.5749	142.284	1.6021	429.327	2.1075	370.416	1.1774													87.671	1.3817	78.0864	1.6954
		80.9259	1.3811	128.767	1.6133	161.492	1.5761	142.995	1.6012	431.109	2.1121	372.197	1.1749													88.0259	1.3829	78.4414	1.6951
		81.2809	1.382	129.478	1.6121	162.204	1.5776	143.707	1.6003	432.89	2.1168	373.978	1.1721													88.3809	1.3842	78.7963	1.6945
		81.6358	1.3833	130.189	1.6105	162.915	1.5786	144.418	1.5993	434.672	2.1217	375.758	1.1697													88.7358	1.3854	79.1512	1.6942
		81.9907	1.3842	130.901	1.6096	163.626	1.5798	145.13	1.5984	436.454	2.1267	377.539	1.1672													89.0907	1.3867	79.5062	1.6939
		82.3457	1.3854	131.612	1.6086	164.338	1.5811	145.841	1.5972	438.236	2.132	379.32	1.1641													89.4457	1.3879	79.8611	1.6936
		82.7006	1.3867	132.324	1.6074	165.049	1.582	146.553	1.5962	440.017	2.1369	381.101	1.1616													89.8006	1.3888	80.216	1.693
		83.0556	1.3879	133.035	1.6065	165.761	1.5832	147.264	1.5953	441.799	2.1422	382.882	1.1591													90.1556	1.3901	80.571	1.6923
		83.4105	1.3888	133.746	1.6049	166.472	1.5842	147.975	1.5944	443.581	2.1478	384.663	1.1563													90.5105	1.3913	80.9259	1.692
		83.7654	1.3898	134.458	1.6037	167.184	1.5857	148.687	1.5935	445.362	2.153	386.443	1.1538													90.8654	1.3922	81.2809	1.6917
		84.1204	1.3907	135.169	1.6024	167.895	1.5866	149.398	1.5925	447.144	2.1586	388.224	1.1517													91.2204	1.3935	81.6358	1.6914
		84.4753	1.3919	135.881	1.6012	168.607	1.5879	150.11	1.5916	448.925	2.1645	390.005	1.1489													91.5753	1.3947	81.9907	1.6911
		84.8302	1.3929	136.592	1.6003	169.318	1.5891	150.821	1.5907	450.707	2.1698	391.786	1.1461													91.9302	1.396	82.3457	1.6908
		85.1852	1.3938	137.304	1.5987	170.029	1.59	151.532	1.5894	452.488	2.1757	393.567	1.1433													92.2852	1.3969	82.7006	1.6902
		85.5401	1.395	138.015	1.5975	170.741	1.5913	152.244	1.5885	454.269	2.1816	395.348	1.1405													92.6401	1.3981	83.0556	1.6899
		85.8951	1.396	138.726	1.5962	171.452	1.5928	152.955	1.5876	456.05	2.1871	397.128	1.138													92.9951	1.3991	83.4105	1.6896
		86.25	1.3969	139.438	1.595	172.164	1.5938	153.667	1.5866	457.832	2.193	398.909	1.1352													93.35	1.4003	83.7654	1.6892
		86.6049	1.3981	140.149	1.5941	172.875	1.595	154.378	1.5854	459.613	2.1992	400.69	1.1325													93.7049	1.4012	84.1204	1.6889
		86.9599	1.3991	140.861	1.5928	173.586	1.5962	155.089	1.5845	461.394	2.2057	402.471	1.13													94.0599	1.4025	84.4753	1.6886
		87.3148	1.4	141.572	1.5916	174.298	1.5975	155.801	1.5838	463.175	2.2119	404.252	1.1275													94.4148	1.4034	84.8302	1.6883
		87.6697	1.4009	142.284	1.5907	175.009	1.5984	156.512	1.5826	464.957	2.2181	406.033	1.1244													94.7697	1.4046	85.1852	1.688
		88.0247	1.4025	142.995	1.5891	175.721	1.5997	157.224	1.5817	466.739	2.2243	407.813	1.1216													95.1247	1.4056	85.5401	1.6877
		88.3796	1.4034	143.706	1.5882	176.432	1.6012	157.935	1.5807	468.521	2.2305	409.594	1.1191													95.4796	1.4065	85.8951	1.6874
		88.7346	1.4043	144.418	1.5869	177.143	1.6021	158.647	1.5798	470.303	2.2367	411.375	1.1163													95.8346	1.4074	86.25	1.6871
		89.0895	1.4053	145.129	1.5863	177.855	1.6034	159.358	1.5786	472.085	2.2433	413.155	1.1135													96.1895	1.4084	86.6049	1.6868
		89.4444	1.4062	145.841	1.5851	178.566	1.6046	160.069	1.5776	473.866	2.2495	414.936	1.1108													96.5444	1.4093	86.9599	1.6865
		89.7994	1.4071	146.552	1.5842	179.278	1.6059	160.781	1.577	475.648	2.256	416.717	1.1077													96.8994	1.4105	87.3148	1.6861
		90.1543	1.4081	147.263	1.5832	179.989	1.6068	161.492	1.5758	477.43	2.2625	418.498	1.1042													97.2543	1.4115	87.6697	1.6858
		90.5093	1.409	147.975	1.582	180.701	1.608	162.204	1.5749	479.212	2.269	420.279	1.1015													97.6093	1.4124	88.0247	1.6855
		90.8642	1.4105	148.686	1.5811	181.412	1.6093	162.915	1.5736	480.994	2.2758	422.059	1.0987													97.9642	1.4133	88.3796	1.6852
		91.2191	1.4115	149.398	1.5801	182.123	1.6102	163.626	1.5727	482.775	2.2823	423.84	1.0959													98.3191	1.4143	88.7346	1.6849
		91.5741	1.4121	150.109	1.5792	182.835	1.6114	164.338	1.5718	484.557	2.2891	425.621	1.0928													98.6741	1.4152	89.0895	1.6843
		91.929	1.413	150.821	1.5783	183.546	1.6127	165.049	1.5708	486.339	2.296	427.402	1.0887													99.0292	1.4161	89.4444	1.684
		92.2839	1.414	151.532	1.5773	184.258	1.6136	165.761	1.5696	488.121	2.3031	429.183	1.0856													99.3841	1.4171	89.7994	1.6837
		92.6389	1.4149	152.243	1.5764	184.969	1.6148	166.472	1.569	489.902	2.3102	430.964	1.0822													99.739	1.4183	90.1543	1.6834
		92.9938	1.4158	152.955	1.5755	185.68	1.6158	167.184	1.5677	491.684	2.3173	432.744	1.0794													100.094	1.4189	90.5093	1.683
		93.3488	1.4167	153.666	1.5749	186.392	1.6173	167.895	1.5665	493.465	2.3248	434.525	1.0763													100.449	1.4198	90.8642	1.6827
		93.7037	1.4177	154.378	1.5739	187.103	1.6186	168.607	1.5656	495.246	2.3322	436.306	1.0732													100.804	1.4205	91.2191	1.6824
		94.0586	1.4189	155.089	1.573	187.815	1.6195	169.318	1.5643	497.027	2.3397	438.087	1.0701													101.159	1.4214	91.5741	1.6821
		94.4136	1.4198	155.8	1.5721	188.526	1.6207	170.029	1.5634	498.808	2.3474	439.868	1.067													101.514	1.4223	91.929	1.6818
		94.7685	1.4208	156.512	1.5714	189.238	1.6217	170.741	1.5625	500.589	2.3555	441.649	1.0636													101.869	1.4233	92.2839	1.6812
		95.1235	1.4214	157.223	1.5705	189.949	1.6229	171.452	1.5618	502.37	2.3635	443.43	1.0602													102.224	1.4239	92.6389	1.6809
		95.4784	1.4223	157.935	1.5696	190.661	1.6238	172.164	1.5606	504.151	2.3719	445.211	1.0571													102.579	1.4248	92.9938	1.6806
		95.8333	1.4233	158.646	1.569	191.372	1.6254	172.875	1.56	505.932	2.3806	446.991	1.0537													102.933	1.4257	93.3488	1.6803
		96.1883	1.4242	159.358	1.568	192.083	1.6263	173.586	1.5584	507.713	2.3896	448.772	1.0509													103.288	1.4267	93.7037	1.6796
		96.5432	1.4251	160.069	1.5674	192.795	1.6276	174.298	1.5575	509.495	2.3989	450.553	1.0481													103.643	1.4276	94.0586	1.679
		96.8981	1.4257	160.78	1.5665	193.506	1.6288	175.009	1.5566	511.277	2.4085	452.334	1.0435													103.998	1.4285	94.4136	1.6787
		97.2531	1.427	161.492	1.5656	194.218	1.6297	175.721	1.5556	513.059	2.4184	454.115	1.0398													104.353	1.4295	94.7685	1.6781
		97.608	1.4279	162.203	1.5652	194.929	1.631	176.432	1.5547	514.84	2.429	455.896	1.037													104.708	1.4301	95.1235	1.6775
		97.963	1.4288	162.915	1.5646	195.64	1.6319	177.143	1.5541	516.622	2.4395	457.676	1.0339													105.063	1.431	95.4784	1.6765
		98.3179	1.4295	163.626	1.5637	196.352	1.6334	177.855	1.5531	518.403	2.4513	459.457	1.0301													105.418	1.4316	95.8333	1.6759
		98.6728	1.4304	164.338	1.5634	197.063	1.6344	178.566	1.5522	520.185	2.4631	461.238	1.0252													105.773	1.4322	96.1883	1.6753
		99.0278	1.4313	165.049	1.5628	197.775	1.6353	179.278	1.5507	521.966	2.4755	463.019	1.0205													106.128	1.4332	96.5432	1.675
		99.3827	1.4319	165.76	1.5621	198.486	1.6365	179.989	1.55	523.748	2.4885	464.8	1.0168													106.483	1.4344	96.8981	1.6741
		99.7377	1.4326	166.472	1.5615	199.197	1.6378	180.701	1.5491	525.529	2.5018	466.581	1.0131													106.838	1.435	97.2531	1.6737
		100.093	1.4335	167.183	1.5606	199.909	1.639	181.412	1.5482	527.31	2.5161	468.362	1.0097													107.193	1.436	97.608	1.6728
		100.448	1.4347	167.895	1.5603	200.62	1.6406	182.123	1.5473	529.091	2.531	470.142	1.0057													107.548	1.4366	97.963	1.6722
		100.802	1.4357	168.606	1.5593	201.332	1.6418	182.835	1.5463	530.873	2.5468	471.923	1.0019													107.903	1.4375	98.3179	1.6719
		101.157	1.4363	169.317	1.559	202.043	1.6431	183.546	1.5454	532.654	2.5629	473.704	0.9979													108.258	1.4381	98.6728	1.6713
		101.512	1.4372	170.029	1.5578	202.755	1.6446	184.258	1.5442	534.435	2.5799	475.485	0.9945													108.612	1.4391	99.0278	1.6703
		101.867	1.4378	170.74	1.5572	203.466	1.6458	184.969	1.5429	536.217	2.5973	477.266	0.9911													108.967	1.4397	99.3827	1.6697
		102.222	1.4388	171.452	1.5562	204.178	1.6471	185.68	1.542	537.998	2.6162	479.047	0.9877													109.322	1.4406	99.7377	1.6688
		102.577	1.4394	172.163	1.5559	204.889	1.6486	186.392	1.5411	539.779	2.6351	480.828	0.983													109.677	1.4412	100.093	1.6682
		102.932	1.44	172.875	1.5553	205.6	1.6499	187.103	1.5401	541.56	2.6553	482.608	0.9793													110.032	1.4425	100.448	1.6675
		103.287	1.4409	173.586	1.5544	206.312	1.6511	187.815	1.5392	543.324	2.6754	484.389	0.9759													110.387	1.4431	100.802	1.6666
		103.642	1.4422	174.297	1.5538	207.023	1.6524	188.526	1.5383	543.342	2.6757	486.17	0.9725													110.742	1.444	101.157	1.666
		103.997	1.4428	175.009	1.5528	207.735	1.6536	189.238	1.537	545.017	2.6959	487.951	0.9685													111.097	1.4446	101.512	1.6654
		104.352	1.4434	175.72	1.5519	208.446	1.6548	189.949	1.5361	545.124	2.6971	489.732	0.965													111.452	1.4456	101.867	1.6648
		104.707	1.4443	176.432	1.5513	209.157	1.6567	190.661	1.5349	546.781	2.7173	491.513	0.9598													111.807	1.4462	102.222	1.6638
		105.062	1.445	177.143	1.5504	209.869	1.6576	191.372	1.5339	546.905	2.7191	493.294	0.9554													112.162	1.4468	102.577	1.6632
		105.417	1.4459	177.855	1.5497	210.58	1.6592	192.083	1.533	548.544	2.7393	495.075	0.9517													112.517	1.4474	102.932	1.6626
		105.772	1.4465	178.566	1.5491	211.292	1.6604	192.795	1.5324	548.687	2.7408	496.855	0.9486													112.872	1.4484	103.287	1.6617
		106.126	1.4474	179.277	1.5485	212.003	1.6617	193.506	1.5311	550.272	2.761	498.636	0.9449													113.227	1.449	103.642	1.6607
		106.481	1.4481	179.989	1.5476	212.714	1.6629	194.218	1.5302	550.468	2.7635	500.417	0.9415													113.582	1.4502	103.997	1.6598
		106.836	1.449	180.7	1.5469	213.426	1.6644	194.929	1.5293	552.036	2.7836	502.198	0.9359													113.937	1.4508	104.352	1.6595
		107.191	1.4496	181.412	1.5463	214.137	1.6654	195.64	1.5283	552.25	2.7864	503.979	0.9328													114.292	1.4515	104.707	1.6586
		107.546	1.4505	182.123	1.5457	214.849	1.6666	196.352	1.5271	553.3	2.8	505.76	0.9291													114.647	1.4524	105.062	1.6579
		107.901	1.4515	182.834	1.5451	215.56	1.6679	197.063	1.5259			507.541	0.9257													115.001	1.453	105.417	1.6573
		108.256	1.4521	183.546	1.5445	216.272	1.6688	197.775	1.5249			509.321	0.9207													115.356	1.4539	105.772	1.6567
		108.611	1.453	184.257	1.5435	216.983	1.67	198.486	1.5237			511.102	0.9164													115.711	1.4546	106.126	1.6558
		108.966	1.4539	184.969	1.5426	217.694	1.671	199.197	1.5231			512.883	0.9123													116.066	1.4552	106.481	1.6551
		109.321	1.4546	185.68	1.5417	218.406	1.6725	199.909	1.5218			514.664	0.9092													116.421	1.4558	106.836	1.6545
		109.676	1.4552	186.392	1.5411	219.117	1.6737	200.62	1.5206			516.445	0.9049													116.776	1.4567	107.191	1.6539
		110.031	1.4558	187.103	1.5404	219.829	1.6747	201.332	1.5197			518.225	0.9012													117.131	1.4574	107.546	1.653
		110.386	1.4567	187.814	1.5398	220.54	1.6756	202.043	1.5181			520.006	0.8965													117.486	1.4583	107.901	1.652
		110.741	1.4574	188.526	1.5389	221.251	1.6768	202.755	1.5172			521.787	0.8928													117.841	1.4592	108.256	1.6517
		111.096	1.4586	189.237	1.538	221.963	1.6778	203.466	1.5159			523.568	0.8888													118.196	1.4598	108.611	1.6511
		111.451	1.4592	189.949	1.5376	222.674	1.679	204.178	1.5147			525.349	0.8854													118.551	1.4608	108.966	1.6502
		111.806	1.4598	190.66	1.5367	223.386	1.6803	204.889	1.5138			527.13	0.8807													118.906	1.4617	109.321	1.6499
		112.16	1.4608	191.371	1.5361	224.097	1.6812	205.6	1.5125			528.91	0.8776													119.261	1.4623	109.676	1.6493
		112.515	1.4614	192.083	1.5355	224.809	1.6827	206.312	1.5113			530.691	0.8739													119.616	1.4629	110.031	1.6486
		112.87	1.462	192.794	1.5342	225.52	1.6837	207.023	1.5101			532.472	0.8711													119.971	1.4636	110.386	1.648
		113.225	1.4629	193.506	1.5336	226.232	1.6846	207.735	1.5088			534.253	0.8683													120.326	1.4645	110.741	1.6474
		113.58	1.4636	194.217	1.5327	226.943	1.6855	208.446	1.5076			536.034	0.8649													120.681	1.4651	111.096	1.6468
		113.935	1.4642	194.929	1.5321	227.654	1.6865	209.157	1.5063			537.815	0.8609													121.036	1.4663	111.451	1.6462
		114.29	1.4648	195.64	1.5311	228.366	1.688	209.869	1.5054			539.595	0.8572													121.391	1.467	111.806	1.6458
		114.645	1.4654	196.351	1.5305	229.077	1.6889	210.58	1.5045			541.376	0.8528													121.746	1.4676	112.16	1.6449
		115	1.4667	197.063	1.5299	229.789	1.6899	211.292	1.5029			543.157	0.8491													122.1	1.4685	112.515	1.6446
		115.355	1.4673	197.774	1.5293	230.5	1.6908	212.003	1.5017			544.938	0.8457													122.456	1.4691	112.87	1.644
		115.71	1.4679	198.486	1.5287	231.211	1.6917	212.714	1.5008			546.719	0.8423													122.811	1.4701	113.225	1.6434
		116.065	1.4685	199.197	1.5277	231.923	1.693	213.426	1.4998			548.5	0.8339													123.165	1.4707	113.58	1.6431
		116.42	1.4694	199.909	1.5268	232.634	1.6939	214.137	1.4986			550.28	0.828													123.52	1.4713	113.935	1.6427
		116.775	1.4701	200.62	1.5259	233.346	1.6945	214.849	1.4973			552.061	0.8234													123.875	1.4719	114.29	1.6421
		117.13	1.4707	201.331	1.5252	234.057	1.6961	215.56	1.4964			553.842	0.815													124.23	1.4729	114.645	1.6415
		117.485	1.4713	202.043	1.5243	234.768	1.697	216.272	1.4952			555.623	0.8122													124.585	1.4738	115	1.6412
		117.84	1.4722	202.754	1.5234	235.48	1.6979	216.983	1.4942			557.404	0.8091													124.94	1.4744	115.355	1.6406
		118.194	1.4729	203.466	1.5228	236.191	1.6989	217.694	1.493			559.185	0.8063													125.295	1.4753	115.71	1.6403
		118.549	1.4738	204.177	1.5218	236.903	1.7001	218.406	1.4921			560.004	0.7998													125.65	1.476	116.065	1.6396
		118.904	1.4744	204.888	1.5212	237.614	1.7007	219.117	1.4911																	126.006	1.4766	116.42	1.6393
		119.259	1.4753	205.6	1.5203	238.326	1.7016	219.829	1.4899																	126.361	1.4772	116.775	1.639
		119.614	1.476	206.311	1.5187	239.037	1.7026	220.54	1.489																	126.715	1.4781	117.13	1.6384
		119.969	1.4766	207.023	1.5181	239.748	1.7038	221.251	1.4877																	127.07	1.4787	117.485	1.6378
		120.324	1.4775	207.734	1.5175	240.46	1.7047	221.963	1.4868																	127.425	1.4794	117.84	1.6372
		120.679	1.4781	208.446	1.5166	241.171	1.7057	222.674	1.4859																	127.78	1.48	118.194	1.6369
		121.034	1.4787	209.157	1.5156	241.883	1.7063	223.386	1.4849																	128.135	1.4809	118.549	1.6362
		121.389	1.4794	209.868	1.5147	242.594	1.7072	224.097	1.484																	128.49	1.4818	118.904	1.6356
		121.744	1.48	210.58	1.5141	243.305	1.7078	224.809	1.4834																	128.845	1.4825	119.259	1.6353
		122.099	1.4806	211.291	1.5132	244.017	1.7088	225.52	1.4822																	129.2	1.4834	119.614	1.635
		122.454	1.4818	212.003	1.5122	244.728	1.7097	226.232	1.4812																	129.555	1.484	119.969	1.6347
		122.809	1.4825	212.714	1.5113	245.44	1.7106	226.943	1.48																	129.91	1.4846	120.324	1.6344
		123.164	1.4831	213.425	1.5104	246.151	1.7119	227.654	1.4791																	130.265	1.4856	120.679	1.6338
		123.519	1.4837	214.137	1.5097	246.863	1.7128	228.366	1.4778																	130.62	1.4862	121.034	1.6334
		123.874	1.4843	214.848	1.5088	247.574	1.7137	229.077	1.4769																	130.975	1.4868	121.389	1.6331
		124.228	1.4849	215.56	1.5079	248.286	1.7147	229.789	1.4763																	131.33	1.4877	121.744	1.6325
		124.583	1.4856	216.271	1.507	248.997	1.7153	230.5	1.4753																	131.685	1.4884	122.099	1.6322
		124.938	1.4862	216.983	1.5063	249.708	1.7162	231.211	1.4744																	132.04	1.4893	122.454	1.6319
		125.293	1.4871	217.694	1.5054	250.42	1.7171	231.923	1.4735																	132.395	1.4902	122.809	1.6316
		125.648	1.4874	218.405	1.5045	251.131	1.7178	232.634	1.4725																	132.75	1.4908	123.164	1.6307
		126.003	1.4884	219.117	1.5032	251.843	1.7187	233.346	1.4713																	133.105	1.4915	123.519	1.6303
		126.358	1.489	219.828	1.5026	252.554	1.7196	234.057	1.4704																	133.459	1.4924	123.874	1.63
		126.713	1.4899	220.54	1.5017	253.265	1.7206	234.768	1.4694																	133.815	1.493	124.228	1.6291
		127.068	1.4905	221.251	1.5008	253.977	1.7215	235.48	1.4685																	134.169	1.4939	124.583	1.6285
		127.423	1.4911	221.963	1.4998	254.688	1.7224	236.191	1.4676																	134.524	1.4946	124.938	1.6282
		127.778	1.4918	222.674	1.4989	255.4	1.723	236.903	1.4667																	134.879	1.4952	125.293	1.6276
		128.133	1.4924	223.385	1.498	256.111	1.724	237.614	1.466																	135.234	1.4961	125.648	1.6272
		128.488	1.493	224.097	1.4967	256.822	1.7249	238.326	1.4651																	135.589	1.4967	126.003	1.6266
		128.843	1.4936	224.808	1.4955	257.534	1.7261	239.037	1.4642																	135.944	1.4977	126.358	1.6257
		129.197	1.4942	225.52	1.4946	258.245	1.7268	239.748	1.4632																	136.299	1.4983	126.713	1.6254
		129.553	1.4952	226.231	1.4933	258.957	1.728	240.46	1.4623																	136.654	1.4992	127.068	1.6248
		122.809	1.4825	226.942	1.4924	259.668	1.7292	241.171	1.4617																	137.009	1.4998	127.423	1.6245
		123.164	1.4831	227.654	1.4911	260.38	1.7302	241.883	1.4608																	137.364	1.5004	127.778	1.6238
		123.519	1.4837	228.365	1.4899	261.091	1.7308	242.594	1.4598																	137.719	1.5011	128.133	1.6235
		123.874	1.4843	229.077	1.489	261.803	1.7317	243.305	1.4589																	138.074	1.5017	128.488	1.6229
		124.228	1.4849	229.788	1.4874	248.286	1.7147	244.017	1.458																	138.429	1.5023	128.843	1.6226
		124.583	1.4856	230.5	1.4865	248.997	1.7153	244.728	1.457																	138.784	1.5032	129.197	1.6223
		124.938	1.4862	231.211	1.4853	249.708	1.7162	245.44	1.4558																	139.139	1.5039	129.553	1.6214
		125.293	1.4871	231.922	1.484	250.42	1.7171	246.151	1.4552																	139.494	1.5045	129.907	1.6207
		125.648	1.4874	232.634	1.4831	251.131	1.7178	246.863	1.4543																	139.849	1.5051	130.262	1.6201
		126.003	1.4884	233.345	1.4818	251.843	1.7187	247.574	1.4533																	140.203	1.5063	130.617	1.6195
		126.358	1.489	234.057	1.4806	252.554	1.7196	248.286	1.4524																	140.559	1.507	130.972	1.6192
		126.713	1.4899	234.768	1.4791	253.265	1.7206	248.997	1.4515																	140.913	1.5076	131.327	1.6189
		127.068	1.4905	235.48	1.4778	253.977	1.7215	249.708	1.4505																	141.268	1.5082	131.682	1.6183
		127.423	1.4911	236.191	1.4769	254.688	1.7224	250.42	1.4496																	141.624	1.5088	132.037	1.6176
		127.778	1.4918	236.902	1.4753	255.4	1.723	251.131	1.449																	141.978	1.5094	132.392	1.617
		128.133	1.4924	237.614	1.4744	256.111	1.724	251.843	1.4474																	142.333	1.5101	132.747	1.6167
		128.488	1.493	238.325	1.4732	256.822	1.7249	238.326	1.4651																	142.688	1.5107	133.102	1.6161
		128.843	1.4936	239.037	1.4716	257.534	1.7261	239.037	1.4642																	143.043	1.5113	133.457	1.6155
		129.197	1.4942	239.748	1.4707	258.245	1.7268	239.748	1.4632																	143.398	1.5119	133.812	1.6152
		129.553	1.4952	240.459	1.4694	258.957	1.728	240.46	1.4623																	143.753	1.5128	134.167	1.6148
		129.907	1.4955	241.171	1.4685	259.668	1.7292	241.171	1.4617																	144.108	1.5138	134.522	1.6142
		130.262	1.4961	241.882	1.4673	260.38	1.7302	241.883	1.4608																	144.463	1.5144	134.876	1.6133
		130.617	1.4967	242.594	1.466	261.091	1.7308	242.594	1.4598																	144.818	1.5147	135.232	1.6127
		130.972	1.4977	243.305	1.4648	261.803	1.7317	243.305	1.4589																	145.173	1.5156	135.586	1.6124
		131.327	1.4986	244.017	1.4636	262.514	1.733	244.017	1.458																	145.528	1.5163	135.941	1.6121
		131.682	1.4989	244.728	1.4623	263.225	1.7339	244.728	1.457																	145.883	1.5169	136.296	1.6114
		132.037	1.4995	245.439	1.4614	263.937	1.7348	245.44	1.4558																	146.238	1.5175	136.651	1.6111
		132.392	1.5001	246.151	1.4601	264.648	1.7361	246.151	1.4552																	146.593	1.5181	137.006	1.6105
		132.747	1.5008	246.862	1.4592	265.36	1.737	246.863	1.4543																	146.947	1.5187	137.361	1.6102
		133.102	1.5014	247.574	1.458	266.071	1.7376	247.574	1.4533																	147.303	1.5194	137.716	1.6093
		133.457	1.502	248.285	1.457	266.782	1.7385	248.286	1.4524																	147.658	1.52	138.071	1.609
		133.812	1.5026	248.996	1.4558	267.494	1.7395	248.997	1.4515																	148.013	1.5206	138.426	1.6083
		134.167	1.5032	249.708	1.4546	268.205	1.7401	249.708	1.4505																	148.368	1.5215	138.781	1.608
		134.522	1.5039	250.419	1.4533	268.917	1.741	250.42	1.4496																	148.723	1.5221	139.136	1.6077
		134.876	1.5045	251.131	1.4527	269.628	1.742	251.131	1.449																	149.078	1.5228	139.491	1.6071
		135.232	1.5048	251.842	1.4515	270.339	1.7429	251.843	1.4474																	149.433	1.5234	139.846	1.6065
		135.586	1.5057	252.554	1.4505	271.051	1.7438	252.554	1.4468																	149.787	1.524	140.201	1.6055
		135.941	1.5063	253.265	1.4496	271.762	1.7451	253.265	1.4459																	150.142	1.5243	140.555	1.6055
		136.296	1.507	253.976	1.4481	272.474	1.7457	253.977	1.445																	150.497	1.5252	140.911	1.6046
		136.651	1.5076	254.688	1.4471	273.185	1.7469	254.688	1.444																	150.852	1.5259	141.265	1.604
		137.006	1.5082	255.399	1.4462	273.897	1.7475	255.4	1.4431																	151.207	1.5265	141.62	1.6037
		137.361	1.5088	256.111	1.4453	274.608	1.7485	256.111	1.4422																	151.562	1.5271	141.975	1.6031
		137.716	1.5094	256.822	1.444	275.319	1.7494	256.822	1.4412																	151.917	1.5277	142.33	1.6024
		138.071	1.5101	257.534	1.4431	276.031	1.7503	257.534	1.44																	152.272	1.528	142.685	1.6018
		138.426	1.5107	258.245	1.4422	276.742	1.7516	258.245	1.4391																	152.627	1.5287	143.04	1.6012
		138.781	1.511	258.956	1.4412	277.454	1.7525	258.957	1.4381																	152.982	1.5296	143.395	1.6009
		139.136	1.5119	259.668	1.44	278.165	1.7534	259.668	1.4372																	153.337	1.5305	143.75	1.6
		139.491	1.5122	260.379	1.4391	278.877	1.7544	260.38	1.4363																	153.692	1.5308	144.105	1.5993
		139.846	1.5128	261.091	1.4381	279.588	1.755	261.091	1.4353																	154.047	1.5314	144.46	1.5987
		140.201	1.5138	261.802	1.4372	280.299	1.7562	261.803	1.4347																	154.402	1.5321	144.815	1.5978
		140.555	1.5144	262.513	1.4363	281.011	1.7568	262.514	1.4335																	154.757	1.5327	145.17	1.5972
		140.911	1.5147	263.225	1.4353	281.722	1.7581	263.225	1.4322																	155.112	1.5336	145.525	1.5962
		141.265	1.5156	263.936	1.4347	282.434	1.7593	263.937	1.4316																	155.468	1.5339	145.88	1.5956
		141.62	1.5159	264.648	1.4338	283.145	1.7602	264.648	1.4307																	155.823	1.5345	146.235	1.595
		141.975	1.5166	251.131	1.4527	283.856	1.7612	265.36	1.4298																	156.178	1.5352	146.589	1.5944
		142.33	1.5172	251.842	1.4515	284.568	1.7621	266.071	1.4288																	156.533	1.5358	146.944	1.5938
		142.685	1.5178	252.554	1.4505	285.279	1.7627	266.782	1.4282																	156.888	1.5364	147.299	1.5928
		143.04	1.5184	253.265	1.4496	285.991	1.764	267.494	1.427																	157.243	1.5373	147.654	1.5922
		143.395	1.5187	253.976	1.4481	286.702	1.7646	268.205	1.426																	157.597	1.538	148.009	1.5919
		143.75	1.5197	254.688	1.4471	287.414	1.7655	268.917	1.4254																	157.952	1.5386	148.364	1.591
		144.105	1.52	255.399	1.4462	288.125	1.7664	269.628	1.4242																	158.307	1.5392	148.719	1.59
		144.46	1.5206	256.111	1.4453	288.836	1.7677	270.339	1.4233																	158.662	1.5398	149.074	1.5891
		144.815	1.5215	256.822	1.444	289.548	1.7686	271.051	1.4223																	159.017	1.5404	149.429	1.5885
		145.17	1.5218	257.534	1.4431	290.259	1.7695	271.762	1.4214																	159.372	1.5411	149.784	1.5879
		145.525	1.5225	258.245	1.4422	290.971	1.7705	272.474	1.4202																	159.727	1.5417	150.139	1.5873
		145.88	1.5228	258.956	1.4412	291.682	1.7714	273.185	1.4195																	160.082	1.5423	150.494	1.5863
		146.235	1.5234	259.668	1.44	292.394	1.7723	273.897	1.4186																	160.437	1.5429	150.849	1.5857
		146.589	1.524	260.379	1.4391	293.105	1.7733	274.608	1.4177																	160.792	1.5438	151.204	1.5851
		146.944	1.5246	261.091	1.4381	293.816	1.7745	275.319	1.4161																	161.147	1.5445	151.559	1.5842
		147.299	1.5252	261.802	1.4372	294.528	1.7757	276.031	1.4155																	161.502	1.5454	151.914	1.5835
		147.654	1.5259	262.513	1.4363	295.239	1.7767	276.742	1.4146																	161.857	1.546	152.268	1.5829
		148.009	1.5262	263.225	1.4353	295.951	1.7776	277.454	1.4136																	162.212	1.5466	152.624	1.582
		148.364	1.5268	263.936	1.4347	296.662	1.7785	278.165	1.4127																	162.567	1.5473	152.978	1.5811
		148.719	1.5274	264.648	1.4338	297.373	1.7798	278.877	1.4118																	162.922	1.5479	153.333	1.5807
		149.074	1.528	265.359	1.4326	298.085	1.7807	279.588	1.4109																	163.276	1.5485	153.688	1.5798
		149.429	1.5283	266.07	1.4316	298.796	1.7819	280.299	1.4099																	163.631	1.5491	154.043	1.5792
		149.784	1.5293	266.782	1.4307	299.508	1.7832	281.011	1.4087																	163.986	1.55	154.398	1.5786
		150.139	1.5299	267.493	1.4298	300.219	1.7844	281.722	1.4078																	164.341	1.5507	154.753	1.5776
		150.494	1.5305	268.205	1.4291	300.93	1.7854	282.434	1.4068																	164.696	1.5513	155.108	1.5773
		150.849	1.5311	268.916	1.4285	301.642	1.7866	283.145	1.4059																	165.051	1.5522	155.463	1.5764
		151.204	1.5314	269.628	1.4273	302.353	1.7875	283.856	1.405																	165.406	1.5531	155.818	1.5761
		151.559	1.5321	270.339	1.4264	303.065	1.7888	284.568	1.404																	165.761	1.5538	156.173	1.5755
		151.914	1.5327	271.05	1.4257	303.776	1.79	285.279	1.4031																	166.116	1.5544	156.528	1.5749
		152.268	1.533	271.762	1.4248	304.488	1.7912	285.991	1.4022																	166.471	1.5553	156.883	1.5739
		152.624	1.5339	272.473	1.4239	305.199	1.7925	286.702	1.4012																	166.826	1.5559	157.238	1.5733
		152.978	1.5342	273.185	1.4229	305.911	1.7934	287.414	1.4																	167.181	1.5566	157.593	1.5727
		153.333	1.5349	273.896	1.4223	306.622	1.7947	288.125	1.3991																	167.536	1.5572	157.947	1.5724
		153.688	1.5352	274.608	1.4214	307.333	1.7956	288.836	1.3981																	167.891	1.5581	158.303	1.5718
		154.043	1.5358	275.319	1.4208	308.045	1.7968	289.548	1.3972																	168.246	1.5587	158.657	1.5708
		154.398	1.5364	276.03	1.4198	308.756	1.7978	290.259	1.3966																	168.601	1.5593	159.012	1.5705
		154.753	1.5367	276.742	1.4189	309.468	1.799	290.971	1.3957																	168.956	1.56	159.367	1.5699
		155.108	1.5376	277.453	1.4183	310.179	1.8002	291.682	1.3947																	169.311	1.5612	159.722	1.5696
		155.463	1.538	278.165	1.4174	310.89	1.8012	292.394	1.3938																	169.666	1.5618	160.077	1.5687
		155.818	1.5386	278.876	1.4161	311.602	1.8024	293.105	1.3922																	170.021	1.5625	160.432	1.5683
		156.173	1.5392	279.587	1.4152	312.313	1.8033	293.816	1.3916																	170.376	1.5631	160.787	1.5677
		156.528	1.5398	280.299	1.4146	313.025	1.8046	294.528	1.3904																	170.731	1.564	161.142	1.5674
		156.883	1.5401	281.01	1.414	313.736	1.8058	295.239	1.3898																	171.086	1.5646	161.497	1.5665
		157.238	1.5407	281.722	1.4127	314.447	1.8071	295.951	1.3888																	171.441	1.5652	161.852	1.5659
		157.593	1.5411	282.433	1.4121	315.159	1.8083	296.662	1.3879																	171.796	1.5659	162.207	1.5652
		157.947	1.5417	283.145	1.4115	315.87	1.8092	297.373	1.387																	172.15	1.5665	162.562	1.5649
		158.303	1.5423	283.856	1.4105	316.582	1.8102	298.085	1.386																	172.505	1.5674	162.917	1.5643
		158.657	1.5426	284.567	1.4099	317.293	1.8114	298.796	1.3848																	172.86	1.568	163.272	1.5637
		159.012	1.5432	285.279	1.4087	318.005	1.8123	299.508	1.3839																	173.215	1.569	163.626	1.5634
		159.367	1.5435	285.99	1.4078	318.716	1.8136	300.219	1.3829																	173.57	1.5696	163.982	1.5628
		159.722	1.5442	286.702	1.4071	319.428	1.8148	300.93	1.382																	173.925	1.5702	164.336	1.5621
		160.077	1.5451	287.413	1.4062	320.139	1.8157	301.642	1.3811																	174.28	1.5708	164.691	1.5615
		160.432	1.5454	288.125	1.4056	320.85	1.817	302.353	1.3802																	174.635	1.5714	165.046	1.5609
		160.787	1.546	288.836	1.405	321.562	1.8179	303.065	1.3792																	174.99	1.5724	165.401	1.5606
		161.142	1.5466	289.547	1.404	322.273	1.8188	303.776	1.3783																	175.345	1.5727	165.756	1.56
		161.497	1.5473	290.259	1.4034	322.985	1.8201	304.488	1.3771																	175.7	1.5733	166.111	1.5593
		161.852	1.5476	290.97	1.4025	323.696	1.821	305.199	1.3761																	176.055	1.5742	166.466	1.559
		162.207	1.5482	291.682	1.4019	324.407	1.8219	305.911	1.3752																	176.41	1.5749	166.821	1.5581
		162.562	1.5488	292.393	1.4006	325.119	1.8232	306.622	1.3746																	176.765	1.5755	167.176	1.5575
		162.917	1.5491	293.104	1.3997	325.83	1.8241	307.333	1.3736																	177.12	1.5761	167.531	1.5572
		163.272	1.5497	293.816	1.3991	326.542	1.825	308.045	1.373																	177.475	1.5764	167.886	1.5566
		163.626	1.55	294.527	1.3981	327.253	1.826	308.756	1.3721																	177.829	1.5773	168.241	1.5562
		163.982	1.5507	295.239	1.3975	327.964	1.8266	309.468	1.3712																	178.184	1.578	168.596	1.5556
		164.336	1.551	295.95	1.3966	328.676	1.8275	310.179	1.3702																	178.539	1.5786	168.951	1.555
		164.691	1.5516	296.661	1.396	329.387	1.8284	310.89	1.369																	178.894	1.5792	169.305	1.5544
		165.046	1.5519	297.373	1.395	330.099	1.8294	311.602	1.3681																	179.249	1.5798	169.661	1.5541
		165.401	1.5525	298.084	1.3941	330.81	1.8306	312.313	1.3671																	179.604	1.5801	170.015	1.5535
		165.756	1.5535	298.796	1.3932	331.522	1.8315	313.025	1.3665																	179.959	1.5811	170.37	1.5528
		166.111	1.5538	299.507	1.3926	332.233	1.8325	313.736	1.3653																	180.314	1.5814	170.725	1.5525
		166.466	1.5544	300.219	1.3916	332.944	1.8334	314.447	1.3643																	180.669	1.582	171.08	1.5519
		166.821	1.5547	300.93	1.391	333.656	1.8343	315.159	1.3634																	181.024	1.5826	171.435	1.5513
		167.176	1.5553	301.641	1.3901	334.367	1.8353	315.87	1.3625																	181.379	1.5832	171.79	1.5507
		167.531	1.5559	302.353	1.3891	335.079	1.8362	316.582	1.3612																	181.734	1.5838	172.145	1.55
		167.886	1.5566	303.064	1.3885	335.79	1.8371	317.293	1.3603																	182.089	1.5848	172.5	1.5497
		168.241	1.5572	303.776	1.3879	336.502	1.8384	318.005	1.3597																	182.444	1.5851	172.855	1.5488
		168.596	1.5575	304.487	1.3867	337.213	1.8393	318.716	1.3585																	182.799	1.5857	173.21	1.5485
		168.951	1.5581	305.198	1.386	337.924	1.8402	319.428	1.3575																	183.154	1.5863	173.565	1.5482
		169.305	1.5584	305.91	1.3851	338.636	1.8412	320.139	1.3569																	183.509	1.5869	173.92	1.5476
		169.661	1.559	306.621	1.3842	339.347	1.8421	320.85	1.3557																	183.864	1.5873	174.275	1.5469
		170.015	1.5593	307.333	1.3833	340.059	1.843	321.562	1.3547																	184.219	1.5879	174.63	1.5466
		170.37	1.56	308.044	1.3823	340.77	1.8439	322.273	1.3535																	184.573	1.5885	174.985	1.546
		170.725	1.5603	308.755	1.3817	341.481	1.8449	322.985	1.3526																	184.928	1.5891	175.339	1.5457
		171.08	1.5612	309.467	1.3811	342.193	1.8458	323.696	1.3516																	185.283	1.5897	175.694	1.5454
		171.435	1.5615	310.178	1.3798	342.904	1.847	324.407	1.3507																	185.638	1.5904	176.049	1.5451
		171.79	1.5621	310.89	1.3792	343.616	1.8477	325.119	1.3501																	185.993	1.591	176.404	1.5445
		172.145	1.5628	311.601	1.3783	344.327	1.8486	325.83	1.3492																	186.348	1.5916	176.759	1.5438
		172.5	1.5631	312.313	1.3774	345.039	1.8495	326.542	1.3482																	186.703	1.5919	177.114	1.5435
		172.855	1.5637	313.024	1.3767	345.75	1.8505	327.253	1.3476																	187.058	1.5928	177.469	1.5426
		173.21	1.564	313.736	1.3758	346.461	1.8514	327.964	1.3467																	187.413	1.5935	177.824	1.542
		173.565	1.5646	314.447	1.3749	347.173	1.8523	328.676	1.3454																	187.768	1.5941	178.179	1.5417
		173.92	1.5649	315.158	1.374	347.884	1.8529	329.387	1.3448																	188.123	1.5944	178.534	1.5414
		174.275	1.5656	315.87	1.3733	348.596	1.8545	330.099	1.3439																	188.478	1.595	178.889	1.5411
		174.63	1.5662	316.581	1.3724	349.307	1.8554	330.81	1.343																	188.833	1.5956	179.244	1.5404
		174.985	1.5668	317.293	1.3718	350.019	1.856	331.522	1.342																	189.188	1.5962	179.599	1.5398
		175.339	1.5671	318.004	1.3709	350.73	1.857	332.233	1.3411																	189.543	1.5969	179.954	1.5392
		175.694	1.5677	318.715	1.3696	351.441	1.8579	332.944	1.3405																	189.898	1.5975	180.309	1.5386
		176.049	1.5683	319.427	1.3687	352.153	1.8588	333.656	1.3399																	190.253	1.5978	180.664	1.5383
		176.404	1.569	320.138	1.3681	352.864	1.8594	334.367	1.3389																	190.608	1.5984	181.018	1.5376
		176.759	1.5696	320.85	1.3671	353.576	1.8604	335.079	1.3377																	190.963	1.5987	181.373	1.5373
		177.114	1.5699	321.561	1.3662	354.287	1.8616	335.79	1.3371																	191.318	1.5997	181.728	1.537
		177.469	1.5705	322.272	1.3656	354.998	1.8629	336.502	1.3358																	191.674	1.6	182.083	1.5364
		177.824	1.5708	322.984	1.3647	355.71	1.8635	337.213	1.3352																	192.03	1.6009	182.438	1.5358
		178.179	1.5714	323.695	1.364	356.421	1.8647	337.924	1.3343																	192.385	1.6015	182.793	1.5349
		178.534	1.5718	324.407	1.3631	357.133	1.8653	338.636	1.3333																	192.74	1.6018	183.148	1.5342
		178.889	1.5724	325.118	1.3625	357.844	1.8663	339.347	1.3324																	193.095	1.6024	183.503	1.5339
		179.244	1.5727	325.83	1.3612	358.555	1.8672	340.059	1.3315																	193.451	1.6031	183.858	1.533
		179.599	1.5733	326.541	1.3606	359.267	1.8681	340.77	1.3302																	193.805	1.6037	184.213	1.5324
		179.954	1.5739	327.252	1.3597	359.978	1.8691	341.481	1.3296																	194.161	1.604	184.568	1.5321
		180.309	1.5742	327.964	1.3588	360.69	1.8703	342.193	1.3287																	194.515	1.6046	184.923	1.5311
		180.664	1.5749	328.675	1.3581	361.401	1.8712	342.904	1.3278																	194.87	1.6052	185.278	1.5305
		181.018	1.5752	329.387	1.3572	362.113	1.8722	343.616	1.3271																	195.226	1.6059	185.633	1.5302
		181.373	1.5758	330.098	1.3563	362.824	1.8731	344.327	1.3262																	195.58	1.6065	185.988	1.5293
		181.728	1.5764	330.81	1.3554	363.536	1.874	345.039	1.3253																	195.936	1.6071	186.343	1.5287
		182.083	1.577	331.521	1.3547	364.247	1.875	345.75	1.3247																	196.291	1.6077	186.697	1.5283
		182.438	1.5776	332.232	1.3535	364.958	1.8759	346.461	1.3237																	196.646	1.6086	187.053	1.5271
		182.793	1.578	332.944	1.3529	365.67	1.8765	347.173	1.3231																	197.001	1.609	187.407	1.5265
		183.148	1.5786	333.655	1.3519	366.381	1.8774	347.884	1.3219																	197.356	1.6096	187.762	1.5256
		183.503	1.5789	334.367	1.3513	367.093	1.8787	348.596	1.3213																	197.711	1.6105	188.117	1.5249
		183.858	1.5795	335.078	1.3504	367.804	1.8796	349.307	1.3203																	198.066	1.6111	188.472	1.5243
		184.213	1.5801	335.789	1.3495	368.515	1.8805	350.019	1.3191																	198.421	1.6114	188.827	1.524
		184.568	1.5807	336.501	1.3488	369.227	1.8815	350.73	1.3185																	198.776	1.6121	189.182	1.5231
		184.923	1.5811	337.212	1.3476	369.938	1.8821	351.441	1.3175																	198.066	1.6111	189.537	1.5225
		185.278	1.5817	337.924	1.347	370.65	1.883	352.153	1.3169																	198.421	1.6114	189.892	1.5215
		185.633	1.582	338.635	1.3457	371.361	1.8836	352.864	1.316																	198.776	1.6121	190.247	1.5209
		185.988	1.5826	339.347	1.3448	372.072	1.8846	353.576	1.3147																	199.131	1.6127	190.602	1.5203
		186.343	1.5829	340.058	1.3442	372.784	1.8855	354.287	1.3141																	199.486	1.6133	190.957	1.5197
		186.697	1.5835	340.769	1.3436	373.495	1.8867	354.998	1.3132																	199.841	1.6139	191.312	1.5187
		187.053	1.5842	341.481	1.3426	374.207	1.8877	355.71	1.3123																	200.196	1.6145	191.667	1.5181
		187.407	1.5848	342.192	1.3417	374.918	1.8883	356.421	1.3113																	200.55	1.6152	192.022	1.5172
		187.762	1.5854	342.904	1.3405	375.63	1.8895	357.133	1.3104																	200.905	1.6158	192.376	1.5166
		188.117	1.5857	343.615	1.3395	376.341	1.8901	357.844	1.3098																	201.26	1.6167	192.732	1.5156
		188.472	1.5863	344.327	1.3389	377.053	1.8911	358.555	1.3089																	201.615	1.6173	193.086	1.515
		188.827	1.5869	345.038	1.3374	377.764	1.892	359.267	1.3082																	201.97	1.6179	193.441	1.5141
		189.182	1.5873	345.749	1.3364	378.475	1.8929	359.978	1.3073																	202.325	1.6186	193.796	1.5135
		189.537	1.5879	346.461	1.3355	379.187	1.8942	360.69	1.3064																	202.68	1.6192	194.151	1.5128
		189.892	1.5882	347.172	1.3343	379.898	1.8951	361.401	1.3054																	203.035	1.6198	194.506	1.5122
		190.247	1.5888	347.884	1.3333	380.61	1.896	362.113	1.3048																	203.39	1.6204	194.861	1.5113
		190.602	1.5891	348.595	1.3321	381.321	1.897	362.824	1.3039																	203.745	1.621	195.216	1.5107
		190.957	1.5897	349.307	1.3315	382.032	1.8979	363.536	1.303																	204.1	1.6217	195.571	1.5097
		191.312	1.5904	350.018	1.3302	382.744	1.8988	364.247	1.3023																	204.455	1.6223	195.926	1.5091
		191.667	1.5907	350.729	1.329	383.455	1.8998	364.958	1.3011																	204.81	1.6229	196.281	1.5082
		192.022	1.5913	351.441	1.3281	384.167	1.9004	365.67	1.3005																	205.165	1.6235	195.571	1.5097
		192.376	1.5919	352.152	1.3271	384.878	1.9013	366.381	1.2996																	205.52	1.6248	195.926	1.5091
		192.732	1.5922	352.864	1.3259	385.589	1.9025	367.093	1.2986																	205.875	1.6251	196.281	1.5082
		193.086	1.5931	353.575	1.325	386.301	1.9035	367.804	1.2977																	206.23	1.6257	196.636	1.5079
		193.441	1.5938	354.286	1.324	387.012	1.9047	368.515	1.2968																	206.585	1.6263	196.991	1.507
		193.796	1.5941	354.998	1.3231	387.724	1.9056	369.227	1.2961																	206.94	1.6269	197.346	1.5063
		194.151	1.5947	355.709	1.3219	388.435	1.9063	369.938	1.2952																	207.294	1.6276	197.701	1.5054
		194.506	1.595	356.421	1.3209	389.147	1.9075	370.65	1.2943																	207.649	1.6282	198.055	1.5051
		194.861	1.5956	357.132	1.32	389.858	1.9084	371.361	1.2934																	208.004	1.6288	198.411	1.5045
		195.216	1.5962	357.844	1.3188	390.569	1.9094	372.072	1.2927																	208.359	1.6294	198.765	1.5035
		195.571	1.5966	358.555	1.3182	391.281	1.9109	372.784	1.2915																	208.714	1.63	199.12	1.5029
		195.926	1.5969	359.266	1.3172	391.992	1.9118	373.495	1.2903																	209.069	1.6307	199.475	1.5023
		189.182	1.5873	359.978	1.3163	392.704	1.9128	374.207	1.2893																	209.424	1.631	199.83	1.5014
		189.537	1.5879	360.689	1.3154	393.415	1.9137	374.918	1.2884																	209.779	1.6316	200.185	1.5008
		189.892	1.5882	361.401	1.3138	394.127	1.9149	375.63	1.2878																	210.134	1.6325	200.54	1.5004
		190.247	1.5888	362.112	1.3129	380.61	1.896	376.341	1.2868																	210.489	1.6331	200.895	1.4998
		190.602	1.5891	362.823	1.3123	381.321	1.897	377.053	1.2859																	210.844	1.6338	201.25	1.4992
		190.957	1.5897	363.535	1.311	382.032	1.8979	377.764	1.285																	211.199	1.6344	201.605	1.4986
		191.312	1.5904	364.246	1.3101	382.744	1.8988	378.475	1.2841																	211.554	1.635	201.96	1.498
		191.667	1.5907	364.958	1.3092	383.455	1.8998	379.187	1.2828																	211.909	1.6353	202.315	1.4973
		192.022	1.5913	365.669	1.3082	384.167	1.9004	379.898	1.2822																	212.264	1.6359	202.67	1.4967
		192.376	1.5919	366.38	1.3073	384.878	1.9013	380.61	1.2813																	212.619	1.6362	203.025	1.4961
		192.732	1.5922	367.092	1.3061	385.589	1.9025	381.321	1.2803																	212.973	1.6369	203.38	1.4952
		193.086	1.5931	367.803	1.3054	386.301	1.9035	382.032	1.2794																	213.328	1.6375	203.735	1.4946
		193.441	1.5938	368.515	1.3048	387.012	1.9047	382.744	1.2785																	213.683	1.6381	204.089	1.4939
		193.796	1.5941	369.226	1.3039	387.724	1.9056	383.455	1.2775																	214.038	1.6387	204.444	1.4936
		194.151	1.5947	369.938	1.303	388.435	1.9063	384.167	1.2766																	214.393	1.639	204.799	1.493
		194.506	1.595	370.649	1.3023	389.147	1.9075	370.65	1.2943																	214.748	1.6396	205.154	1.4927
		194.861	1.5956	371.361	1.3014	389.858	1.9084	371.361	1.2934																	215.103	1.6403	205.509	1.4921
		195.216	1.5962	372.072	1.3005	390.569	1.9094	372.072	1.2927																	215.458	1.6409	205.864	1.4915
		195.571	1.5966	372.783	1.2996	391.281	1.9109	372.784	1.2915																	215.813	1.6415	206.219	1.4911
		195.926	1.5969	373.495	1.2986	391.992	1.9118	373.495	1.2903																	216.168	1.6418	206.574	1.4905
		196.281	1.5975	374.206	1.2977	392.704	1.9128	374.207	1.2893																	216.523	1.6424	206.929	1.4899
		196.636	1.5981	374.918	1.2968	393.415	1.9137	374.918	1.2884																	216.878	1.6431	207.284	1.4893
		196.991	1.5987	375.629	1.2961	394.127	1.9149	375.63	1.2878																	217.233	1.6434	207.639	1.489
		197.346	1.599	376.34	1.2952	394.838	1.9159	376.341	1.2868																	217.588	1.644	207.994	1.4884
		197.701	1.5997	377.052	1.2946	395.549	1.9171	377.053	1.2859																	217.943	1.6446	208.349	1.4874
		198.055	1.6	377.763	1.294	396.261	1.9184	377.764	1.285																	218.298	1.6449	208.704	1.4868
		198.411	1.6009	378.475	1.293	396.972	1.9193	378.475	1.2841																	218.653	1.6452	209.059	1.4862
		198.765	1.6015	379.186	1.2924	397.684	1.9202	379.187	1.2828																	219.008	1.6458	209.414	1.4856
		199.12	1.6018	379.897	1.2915	398.395	1.9215	379.898	1.2822																	219.363	1.6465	209.768	1.4853
		199.475	1.6024	380.609	1.2906	399.106	1.9224	380.61	1.2813																	219.718	1.6471	210.123	1.4846
		199.83	1.6031	381.32	1.2896	399.818	1.9233	381.321	1.2803																	220.072	1.6474	210.478	1.484
		200.185	1.6034	382.032	1.2893	400.529	1.9242	382.032	1.2794																	220.428	1.6477	210.833	1.4834
		200.54	1.6037	382.743	1.2887	401.241	1.9252	382.744	1.2785																	220.782	1.6486	211.188	1.4831
		200.895	1.6043	383.455	1.2878	401.952	1.9264	383.455	1.2775																	221.137	1.6493	211.543	1.4825
		201.25	1.6049	384.166	1.2868	402.664	1.9273	384.167	1.2766																	221.492	1.6496	211.898	1.4818
		201.605	1.6052	384.877	1.2865	403.375	1.9283	384.878	1.2754																	221.847	1.6502	212.253	1.4812
		201.96	1.6059	385.589	1.2856	404.086	1.9292	385.589	1.2744																	222.202	1.6505	212.608	1.4809
		202.315	1.6062	386.3	1.285	404.798	1.9301	386.301	1.2735																	222.557	1.6511	212.963	1.48
		202.67	1.6068	387.012	1.2844	405.509	1.9311	387.012	1.2726																	222.912	1.6514	213.318	1.4794
		203.025	1.6071	387.723	1.2831	406.221	1.932	387.724	1.2713																	223.267	1.652	213.673	1.4791
		203.38	1.6077	388.435	1.2828	406.932	1.9329	388.435	1.2707																	223.622	1.6524	214.028	1.4784
		203.735	1.608	389.146	1.2819	407.644	1.9339	389.147	1.2698																	223.977	1.653	214.383	1.4778
		204.089	1.609	389.857	1.281	408.355	1.9348	389.858	1.2689																	224.332	1.6533	214.738	1.4772
		204.444	1.6096	390.569	1.2806	409.066	1.9357	390.569	1.2673																	224.687	1.6539	215.093	1.4766
		204.799	1.6099	391.28	1.2797	409.778	1.9363	391.281	1.2664																	225.042	1.6545	215.447	1.4763
		205.154	1.6105	391.992	1.2791	410.489	1.9373	391.992	1.2655																	225.397	1.6551	215.803	1.4756
		205.509	1.6108	392.703	1.2782	411.201	1.9379	392.704	1.2642																	225.751	1.6561	216.157	1.4753
		205.864	1.6114	393.414	1.2779	411.912	1.9385	393.415	1.2636																	226.107	1.6564	216.512	1.4747
		206.219	1.6121	394.126	1.2769	412.623	1.9394	394.127	1.2624																	226.461	1.657	216.867	1.4744
		206.574	1.6124	394.837	1.2763	413.335	1.9401	394.838	1.2614																	226.816	1.6573	217.222	1.4738
		206.929	1.613	395.549	1.2754	414.046	1.941	395.549	1.2602																	227.171	1.6579	217.577	1.4735
		207.284	1.6136	396.26	1.2748	414.758	1.9419	396.261	1.2593																	227.526	1.6586	217.932	1.4729
		207.639	1.6142	396.972	1.2738	415.469	1.9425	396.972	1.2583																	227.881	1.6589	218.287	1.4725
		207.994	1.6145	397.683	1.2732	416.18	1.9432	397.684	1.2574																	228.236	1.6595	218.642	1.4713
		208.349	1.6152	384.166	1.2868	416.892	1.9441	398.395	1.2565																	228.591	1.6598	218.997	1.4713
		208.704	1.6155	384.877	1.2865	417.603	1.9447	399.106	1.2552																	228.946	1.6604	219.352	1.4707
		209.059	1.6161	385.589	1.2856	418.315	1.9453	399.818	1.2543																	229.301	1.661	219.707	1.4701
		209.414	1.6167	386.3	1.285	419.026	1.9459	400.529	1.2534																	229.656	1.6613	220.062	1.4698
		209.768	1.6173	387.012	1.2844	419.738	1.9466	401.241	1.2518																	230.011	1.662	220.417	1.4691
		210.123	1.6176	387.723	1.2831	420.449	1.9472	401.952	1.2509																	230.366	1.6623	220.772	1.4685
		210.478	1.6183	388.435	1.2828	421.161	1.9478	402.664	1.25																	230.721	1.6629	221.126	1.4682
		210.833	1.6189	389.146	1.2819	421.872	1.9484	403.375	1.249																	231.076	1.6632	221.482	1.4679
		211.188	1.6192	389.857	1.281	422.583	1.949	404.086	1.2481																	231.43	1.6641	221.836	1.4673
		211.543	1.6198	390.569	1.2806	423.295	1.9497	404.798	1.2472																	231.786	1.6644	222.191	1.4667
		211.898	1.6201	391.28	1.2797	424.006	1.9506	405.509	1.2465																	232.14	1.6648	222.546	1.4663
		212.253	1.6207	391.992	1.2791	424.718	1.9509	406.221	1.2456																	232.495	1.6654	222.901	1.4657
		212.608	1.6214	392.703	1.2782	425.429	1.9518	406.932	1.2447																	232.85	1.666	223.256	1.4651
		212.963	1.6217	393.414	1.2779	426.14	1.9521	407.644	1.2434																	233.205	1.6663	223.611	1.4648
		213.318	1.6223	394.126	1.2769	426.852	1.9528	408.355	1.2425																	233.56	1.6669	223.966	1.4639
		213.673	1.6226	394.837	1.2763	427.563	1.9531	409.066	1.2416																	233.915	1.6675	224.321	1.4636
		214.028	1.6229	395.549	1.2754	428.275	1.9537	409.778	1.2406																	234.27	1.6682	224.676	1.4632
		214.383	1.6235	396.26	1.2748	428.986	1.954	410.489	1.24																	234.625	1.6685	225.031	1.4626
		214.738	1.6245	396.972	1.2738	429.697	1.9546	411.201	1.2391																	234.98	1.6691	225.386	1.462
		215.093	1.6248	397.683	1.2732	430.409	1.9552	411.912	1.2382																	235.335	1.6694	225.741	1.4614
		215.447	1.6254	398.394	1.2726	431.12	1.9559	412.623	1.2372																	235.69	1.67	226.096	1.4611
		215.803	1.6257	399.106	1.2717	431.832	1.9565	413.335	1.2366																	236.045	1.6703	226.451	1.4605
		216.157	1.6263	399.817	1.271	432.543	1.9568	414.046	1.2354																	236.4	1.671	226.805	1.4598
		216.512	1.6266	400.529	1.2704	433.255	1.9577	414.758	1.2344																	236.755	1.6719	227.161	1.4592
		216.867	1.6272	401.24	1.2698	433.966	1.9583	415.469	1.2335																	237.11	1.6725	227.515	1.4589
		217.222	1.6276	401.952	1.2689	434.678	1.9587	416.18	1.2329																	237.464	1.6728	227.87	1.4583
		217.577	1.6282	402.663	1.2682	435.389	1.9593	416.892	1.232																	237.819	1.6734	228.225	1.4577
		217.932	1.6288	403.374	1.267	436.1	1.9599	417.603	1.231																	238.174	1.6741	228.58	1.4567
		218.287	1.6294	404.086	1.2664	436.812	1.9602	418.315	1.2304																	238.529	1.6744	228.935	1.4561
		218.642	1.6297	404.797	1.2655	437.523	1.9608	419.026	1.2295																	238.884	1.675	229.29	1.4555
		218.997	1.6303	405.509	1.2651	438.235	1.9614	419.738	1.2289																	239.239	1.6756	229.645	1.4549
		219.352	1.6307	406.22	1.2642	438.946	1.9618	420.449	1.2276																	239.594	1.6762	230	1.4546
		219.707	1.6313	406.932	1.2636	439.657	1.9624	421.161	1.2267																	239.949	1.6768	230.355	1.4536
		220.062	1.6316	407.643	1.2627	440.369	1.963	421.872	1.2258																	240.304	1.6772	230.71	1.453
		220.417	1.6325	408.354	1.2617	441.08	1.9633	422.583	1.2251																	240.659	1.6778	231.065	1.4524
		220.772	1.6328	409.066	1.2611	441.792	1.9636	423.295	1.2245																	241.014	1.6784	231.42	1.4518
		221.126	1.6334	409.777	1.2602	442.503	1.9642	424.006	1.2236																	241.369	1.6787	231.775	1.4515
		221.482	1.6341	410.489	1.2589	443.214	1.9652	424.718	1.2224																	241.724	1.6793	232.13	1.4505
		221.836	1.6344	411.2	1.2583	443.926	1.9658	425.429	1.2217																	242.08	1.6803	232.485	1.4499
		222.191	1.635	411.911	1.2574	444.637	1.9661	426.14	1.2208																	242.435	1.6809	232.839	1.449
		222.546	1.6356	412.623	1.2565	445.349	1.9667	426.852	1.2196																	242.79	1.6815	233.194	1.4481
		222.901	1.6359	413.334	1.2558	446.06	1.967	427.563	1.2186																	243.144	1.6821	233.549	1.4474
		223.256	1.6362	414.046	1.2549	446.772	1.9673	428.275	1.2177																	243.5	1.6827	233.904	1.4468
		223.611	1.6369	414.757	1.2543	447.483	1.968	428.986	1.2171																	243.855	1.683	234.259	1.4462
		223.966	1.6375	415.469	1.2534	448.194	1.9683	429.697	1.2162																	244.209	1.6837	234.614	1.4456
		224.321	1.6378	416.18	1.2527	448.906	1.9689	430.409	1.2152																	244.564	1.6843	234.969	1.445
		224.676	1.6384	416.891	1.2515	449.617	1.9695	431.12	1.2143																	244.919	1.6849	235.324	1.4443
		225.031	1.6387	417.603	1.2509	450.329	1.9701	431.832	1.2137																	245.274	1.6855	235.679	1.4434
		225.386	1.6393	418.314	1.25	451.04	1.9704	432.543	1.2121																	245.629	1.6858	236.034	1.4431
		225.741	1.6396	419.026	1.249	451.752	1.9711	433.255	1.2115																	245.984	1.6865	236.389	1.4422
		226.096	1.6406	419.737	1.2487	452.463	1.9714	433.966	1.2106																	246.339	1.6871	236.744	1.4415
		226.451	1.6409	420.448	1.2475	453.174	1.972	434.678	1.2096																	246.694	1.688	237.099	1.4406
		226.805	1.6415	421.16	1.2468	453.886	1.9723	435.389	1.2087																	247.049	1.6886	237.454	1.44
		227.161	1.6421	421.871	1.2459	454.597	1.9732	436.1	1.2081																	247.404	1.6892	237.809	1.4394
		227.515	1.6424	422.583	1.2453	455.309	1.9735	436.812	1.2072																	247.759	1.6896	238.164	1.4388
		227.87	1.6431	423.294	1.2447	456.02	1.9742	437.523	1.2062																	248.114	1.6902	238.518	1.4381
		228.225	1.6434	424.005	1.2434	456.731	1.9748	438.235	1.2056																	248.469	1.6908	238.873	1.4375
		228.58	1.644	424.717	1.2428	457.443	1.9754	438.946	1.205																	248.824	1.6914	239.228	1.4369
		228.935	1.6443	425.428	1.2419	458.154	1.976	439.657	1.2034																	249.179	1.692	239.583	1.4363
		229.29	1.6449	426.14	1.2413	458.866	1.9766	440.369	1.2025																	249.534	1.6927	239.938	1.4357
		229.645	1.6452	426.851	1.2403	459.577	1.9773	441.08	1.2016																	249.889	1.693	240.293	1.435
		230	1.6458	427.563	1.2394	460.289	1.9776	441.792	1.2007																	250.244	1.6936	240.648	1.4344
		230.355	1.6465	428.274	1.2388	461	1.9782	442.503	1.2																	250.598	1.6942	241.003	1.4338
		230.71	1.6468	428.986	1.2379	461.711	1.9788	443.214	1.1988																	250.953	1.6948	241.358	1.4332
		231.065	1.6474	429.697	1.2369	462.423	1.9794	443.926	1.1979																	251.308	1.6958	241.713	1.4326
		231.42	1.6477	430.408	1.236	463.134	1.98	444.637	1.1972																	251.663	1.6961	242.068	1.4316
		231.775	1.6486	431.12	1.2351	463.846	1.9804	445.349	1.196																	252.018	1.6967	242.423	1.431
		232.13	1.6489	431.831	1.2341	464.557	1.9813	446.06	1.1951																	252.373	1.6973	242.778	1.4307
		232.485	1.6496	432.543	1.2332	465.269	1.9819	446.772	1.1938																	252.728	1.6979	243.133	1.4301
		232.839	1.6502	433.254	1.2323	465.98	1.9825	447.483	1.1929																	253.083	1.6985	243.488	1.4295
		233.194	1.6505	433.965	1.2317	466.691	1.9831	448.194	1.1923																	253.438	1.6989	243.843	1.4291
		233.549	1.6508	434.677	1.2307	467.403	1.9835	448.906	1.1914																	253.793	1.6995	244.197	1.4285
		233.904	1.6514	435.388	1.2301	468.114	1.9841	449.617	1.1904																	254.148	1.7001	244.553	1.4279
		234.259	1.652	436.1	1.2292	468.826	1.9847	450.329	1.1895																	254.503	1.7007	244.907	1.4273
		234.614	1.6524	436.811	1.2279	469.537	1.9853	451.04	1.1886																	254.858	1.701	245.262	1.427
		234.969	1.653	437.522	1.227	470.248	1.9856	451.752	1.1876																	255.213	1.7016	245.617	1.4267
		235.324	1.6533	438.234	1.2258	470.96	1.9862	452.463	1.1867																	255.568	1.7023	245.972	1.4257
		235.679	1.6539	438.945	1.2248	471.671	1.9869	453.174	1.1858																	255.923	1.7029	246.327	1.4254
		236.034	1.6542	439.657	1.2239	472.383	1.9875	453.886	1.1848																	256.277	1.7032	246.682	1.4245
		236.389	1.6545	440.368	1.223	473.094	1.9881	454.597	1.1839																	256.632	1.7041	247.037	1.4242
		236.744	1.6551	441.08	1.2217	473.805	1.9884	455.309	1.1827																	256.987	1.7047	247.392	1.4239
		237.099	1.6561	441.791	1.2202	474.517	1.9893	456.02	1.1821																	257.342	1.7051	247.747	1.4233
		237.454	1.6564	442.502	1.2193	475.228	1.99	456.731	1.1802																	257.697	1.7057	248.102	1.4226
		237.809	1.657	443.214	1.2183	475.94	1.9906	457.443	1.1796																	258.052	1.7063	248.457	1.4223
		238.164	1.6576	443.925	1.2171	476.651	1.9909	458.154	1.1783																	258.407	1.7069	248.812	1.4217
		238.518	1.6579	444.637	1.2158	477.363	1.9918	458.866	1.1771																	258.762	1.7072	249.167	1.4217
		238.873	1.6586	445.348	1.2152	478.074	1.9924	459.577	1.1765																	259.117	1.7078	249.522	1.4211
		239.228	1.6589	446.06	1.214	478.786	1.9928	460.289	1.1755																	259.472	1.7085	249.876	1.4205
		239.583	1.6595	446.771	1.2131	479.497	1.9934	461	1.1746																	259.827	1.7088	250.232	1.4198
		239.938	1.6601	447.482	1.2115	480.208	1.9943	461.711	1.1737																	260.182	1.7094	250.586	1.4195
		240.293	1.6604	448.194	1.2106	480.92	1.9946	462.423	1.1724																	260.537	1.71	250.941	1.4189
		240.648	1.661	448.905	1.2093	481.631	1.9952	463.134	1.1715																	260.892	1.7103	251.296	1.4186
		241.003	1.6613	449.617	1.2084	482.343	1.9959	463.846	1.1703																	261.247	1.7109	251.651	1.418
		241.358	1.662	450.328	1.2072	483.054	1.9965	464.557	1.1693																	261.602	1.7116	252.006	1.4177
		241.713	1.6623	451.039	1.2062	483.765	1.9974	465.269	1.1687																	261.957	1.7122	252.361	1.4167
		242.068	1.6629	451.751	1.205	484.477	1.9983	465.98	1.1678																	262.312	1.7128	252.716	1.4164
		242.423	1.6632	452.462	1.2038	485.188	1.999	466.691	1.1666																	262.666	1.7131	253.071	1.4155
		242.778	1.6641	453.174	1.2028	485.9	1.9996	467.403	1.1656																	263.021	1.7137	253.426	1.4152
		243.133	1.6644	453.885	1.2013	486.611	2.0005	468.114	1.1644																	263.376	1.7144	253.781	1.4146
		243.488	1.6651	454.597	1.2007	487.322	2.0011	468.826	1.1631																	263.731	1.7147	254.136	1.4143
		243.843	1.6654	455.308	1.1991	488.034	2.0017	469.537	1.1622																	264.086	1.7153	254.491	1.4136
		244.197	1.666	456.019	1.1982	488.745	2.0027	470.248	1.1613																	264.441	1.7159	254.846	1.4133
		244.553	1.6663	456.731	1.1972	489.457	2.0036	470.96	1.1604																	264.796	1.7165	255.201	1.413
		244.907	1.6669	457.442	1.1957	490.168	2.0042	471.671	1.1588																	265.151	1.7168	255.555	1.4124
		245.262	1.6672	458.154	1.1948	490.88	2.0058	472.383	1.1579																	265.506	1.7175	255.911	1.4118
		245.617	1.6679	458.865	1.1935	491.591	2.0064	473.094	1.1563																	265.861	1.7178	256.265	1.4112
		245.972	1.6682	459.577	1.1926	492.302	2.0073	473.805	1.1557																	266.216	1.7181	256.62	1.4109
		246.327	1.6688	460.288	1.1917	493.014	2.0086	474.517	1.1545																	266.571	1.7187	256.975	1.4102
		246.682	1.6691	460.999	1.1907	493.725	2.0095	475.228	1.1532																	266.926	1.7196	257.33	1.4099
		247.037	1.6697	461.711	1.1898	494.437	2.0107	475.94	1.1523																	267.281	1.7199	257.685	1.409
		247.392	1.67	462.422	1.1883	495.148	2.0117	476.651	1.1514																	267.636	1.7206	258.04	1.4087
		247.747	1.6706	463.134	1.1876	495.86	2.0129	477.363	1.1495																	267.991	1.7212	258.395	1.4081
		248.102	1.671	463.845	1.1864	496.571	2.0141	478.074	1.1486																	268.346	1.7215	258.75	1.4074
		248.457	1.6719	464.557	1.1855	497.283	2.0151	478.786	1.1473																	268.7	1.7221	259.105	1.4071
		248.812	1.6725	465.268	1.1842	497.994	2.016	479.497	1.1461																	269.055	1.7224	259.46	1.4065
		249.167	1.6728	465.979	1.1836	498.705	2.0172	480.208	1.1452																	269.41	1.723	259.815	1.4062
		249.522	1.6734	466.691	1.1827	499.417	2.0185	480.92	1.1439																	269.765	1.7234	260.17	1.4056
		249.876	1.6737	467.402	1.1817	500.128	2.0194	481.631	1.1427																	270.12	1.724	260.525	1.4053
		250.232	1.6744	468.114	1.1805	500.84	2.021	482.343	1.1414																	270.475	1.7243	260.88	1.4046
		250.586	1.675	468.825	1.1793	501.551	2.0219	483.054	1.1402																	270.83	1.7249	261.235	1.404
		250.941	1.6753	469.536	1.1783	502.262	2.0231	483.765	1.139																	271.185	1.7252	261.589	1.4037
		251.296	1.6759	470.248	1.1774	502.974	2.0244	484.477	1.1377																	271.54	1.7258	261.944	1.4034
		251.651	1.6765	470.959	1.1768	503.685	2.0253	485.188	1.1365																	271.895	1.7265	262.299	1.4028
		252.006	1.6768	471.671	1.1755	504.397	2.0262	485.9	1.1349																	272.25	1.7268	262.654	1.4022
		252.361	1.6775	472.382	1.1743	505.108	2.0275	486.611	1.1334																	272.605	1.7277	263.009	1.4012
		252.716	1.6781	473.094	1.1737	505.82	2.029	487.322	1.1328																	272.96	1.728	263.364	1.4009
		253.071	1.6787	473.805	1.1724	506.531	2.0303	488.034	1.1312																	273.315	1.7286	263.719	1.4006
		253.426	1.679	474.516	1.1712	507.242	2.0312	488.745	1.1303																	273.67	1.7289	264.074	1.4
		253.781	1.6799	475.228	1.1706	507.954	2.0324	489.457	1.129																	274.024	1.7296	264.429	1.3994
		254.136	1.6806	475.939	1.1697	508.665	2.0334	490.168	1.1281																	274.38	1.7302	264.784	1.3991
		254.491	1.6812	476.651	1.1687	509.377	2.0346	490.88	1.1269																	274.734	1.7305	265.139	1.3984
		254.846	1.6815	477.362	1.1678	510.088	2.0359	491.591	1.1253																	275.089	1.7308	265.494	1.3978
		255.201	1.6821	478.073	1.1669	510.8	2.0374	492.302	1.1241																	275.444	1.7314	265.849	1.3972
		255.555	1.6827	478.785	1.1659	511.511	2.0386	493.014	1.1228																	275.799	1.732	266.204	1.3969
		255.911	1.6834	479.496	1.1656	512.222	2.0396	493.725	1.121																	276.154	1.7323	266.559	1.3963
		256.265	1.6837	480.208	1.1644	512.934	2.0408	494.437	1.1197																	276.509	1.733	266.914	1.3957
		256.62	1.6846	480.919	1.1635	513.645	2.0421	495.148	1.1185																	276.864	1.7333	267.269	1.3953
		256.975	1.6849	481.63	1.1628	514.357	2.0433	495.86	1.1166																	277.219	1.7339	267.623	1.3947
		257.33	1.6855	482.342	1.1616	515.068	2.0448	496.571	1.1154																	277.574	1.7342	267.978	1.3938
		257.685	1.6861	483.053	1.161	515.779	2.0458	497.282	1.1139																	277.929	1.7348	268.333	1.3932
		258.04	1.6868	483.765	1.1597	516.491	2.047	497.994	1.1126																	278.284	1.7354	268.688	1.3926
		258.395	1.6874	484.476	1.1591	517.202	2.0483	498.705	1.1111																	278.639	1.7361	269.043	1.3919
		258.75	1.6883	485.188	1.1582	517.914	2.0498	499.417	1.1098																	278.994	1.7364	269.398	1.3913
		259.105	1.6889	485.899	1.1569	518.625	2.051	500.128	1.1086																	279.349	1.737	269.753	1.391
		259.46	1.6896	486.611	1.1563	519.337	2.0526	500.839	1.1073																	279.704	1.7373	270.108	1.3901
		259.815	1.6902	487.322	1.1554	520.048	2.0538	501.551	1.1061																	280.059	1.7379	270.463	1.3895
		260.17	1.6905	488.033	1.1548	520.759	2.0551	502.262	1.1039																	280.414	1.7382	270.818	1.3891
		260.525	1.6911	488.745	1.1538	521.471	2.0563	502.974	1.1021																	280.769	1.7389	271.173	1.3885
		260.88	1.6917	489.456	1.1529	522.182	2.0576	503.685	1.1005																	281.124	1.7392	271.528	1.3879
		261.235	1.6923	490.168	1.1523	522.894	2.0591	504.397	1.099																	281.478	1.7398	271.883	1.3873
		261.589	1.693	490.879	1.1514	523.605	2.0607	505.108	1.0977																	281.834	1.7404	272.238	1.3867
		261.944	1.6936	491.59	1.1501	524.317	2.0622	505.819	1.0965																	282.188	1.7407	272.593	1.386
		255.201	1.6821	492.302	1.1492	525.028	2.0634	506.531	1.0953																	282.543	1.7413	272.947	1.3851
		255.555	1.6827	493.013	1.1486	525.739	2.065	507.242	1.094																	282.898	1.7416	273.303	1.3845
		255.911	1.6834	493.725	1.1473	526.451	2.0662	507.954	1.0925																	283.253	1.7423	273.657	1.3836
		256.265	1.6837	494.436	1.1464	527.162	2.0675	508.665	1.0909																	283.608	1.7426	274.012	1.3833
		256.62	1.6846	495.147	1.1455	513.645	2.0421	509.377	1.0894																	283.963	1.7435	274.367	1.3823
		256.975	1.6849	495.859	1.1449	514.357	2.0433	510.088	1.0875																	284.318	1.7441	274.722	1.382
		257.33	1.6855	496.57	1.1439	515.068	2.0448	510.799	1.0856																	284.673	1.7444	275.077	1.3811
		257.685	1.6861	497.282	1.143	515.779	2.0458	511.511	1.0841																	285.028	1.7451	275.432	1.3808
		258.04	1.6868	497.993	1.1421	516.491	2.047	512.222	1.0825																	285.383	1.7454	275.787	1.3798
		258.395	1.6874	498.705	1.1408	517.202	2.0483	512.934	1.081																	285.738	1.746	276.142	1.3792
		258.75	1.6883	499.416	1.1399	517.914	2.0498	513.645	1.0791																	286.093	1.7463	276.497	1.3789
		259.105	1.6889	500.127	1.139	518.625	2.051	514.356	1.0773																	286.448	1.7469	276.852	1.3777
		259.46	1.6896	500.839	1.138	519.337	2.0526	515.068	1.0757																	286.803	1.7475	277.207	1.3771
		259.815	1.6902	501.55	1.1374	520.048	2.0538	515.779	1.0742																	287.158	1.7482	277.562	1.3767
		260.17	1.6905	502.262	1.1365	520.759	2.0551	516.491	1.0723																	287.512	1.7485	277.917	1.3761
		260.525	1.6911	502.973	1.1356	521.471	2.0563	517.202	1.0689																	287.867	1.7491	278.272	1.3755
		260.88	1.6917	503.685	1.1346	522.182	2.0576	503.685	1.1005																	288.222	1.7494	278.627	1.3746
		261.235	1.6923	504.396	1.1337	522.894	2.0591	504.397	1.099																	288.577	1.75	278.981	1.3743
		261.589	1.693	505.107	1.1328	523.605	2.0607	505.108	1.0977																	288.932	1.7506	279.336	1.3736
		261.944	1.6936	505.819	1.1321	524.317	2.0622	505.819	1.0965																	289.287	1.7513	279.691	1.373
		262.299	1.6939	506.53	1.1309	525.028	2.0634	506.531	1.0953																	289.642	1.7516	280.046	1.3724
		262.654	1.6945	507.242	1.13	525.739	2.065	507.242	1.094																	289.997	1.7522	280.401	1.3718
		263.009	1.6948	507.953	1.129	526.451	2.0662	507.954	1.0925																	290.352	1.7528	280.756	1.3712
		263.364	1.6958	508.664	1.1281	527.162	2.0675	508.665	1.0909																	290.707	1.7531	281.111	1.3709
		263.719	1.6964	509.376	1.1275	527.874	2.069	509.377	1.0894																	291.062	1.7537	281.466	1.3696
		264.074	1.6967	510.087	1.1266	528.585	2.0706	510.088	1.0875																	291.417	1.754	281.821	1.369
		264.429	1.6973	510.799	1.1253	529.296	2.0721	510.799	1.0856																	291.772	1.7547	282.176	1.3687
		264.784	1.6979	511.51	1.1247	530.008	2.0734	511.511	1.0841																	292.127	1.7553	282.531	1.3681
		265.139	1.6982	512.222	1.1235	530.719	2.0749	512.222	1.0825																	292.482	1.7556	282.886	1.3674
		265.494	1.6989	512.933	1.1225	531.431	2.0768	512.934	1.081																	292.837	1.7562	283.241	1.3671
		265.849	1.6992	513.644	1.1219	532.142	2.078	513.645	1.0791																	293.192	1.7565	283.596	1.3665
		266.204	1.6998	514.356	1.1207	532.854	2.0796	514.356	1.0773																	293.547	1.7571	283.951	1.3659
		266.559	1.7001	515.067	1.1194	533.565	2.0811	515.068	1.0757																	293.901	1.7578	284.305	1.3653
		266.914	1.7007	515.779	1.1188	534.276	2.0827	515.779	1.0742																	294.257	1.7581	284.661	1.3647
		267.269	1.701	516.49	1.1173	534.988	2.0845	516.491	1.0723																	294.612	1.7587	285.015	1.3643
		267.623	1.7016	517.202	1.1163	535.699	2.0861	517.202	1.0689																	294.966	1.7593	285.37	1.3637
		267.978	1.702	517.913	1.1154	536.411	2.0876	517.914	1.067																	295.321	1.7599	285.725	1.3634
		268.333	1.7026	518.624	1.1145	537.122	2.0895	518.625	1.0655																	295.676	1.7606	286.08	1.3628
		268.688	1.7029	519.336	1.1132	537.833	2.091	519.336	1.0636																	296.031	1.7609	286.435	1.3619
		269.043	1.7038	520.047	1.1117	538.545	2.0932	520.048	1.0593																	296.386	1.7615	286.79	1.3616
		269.398	1.7041	520.759	1.1108	539.256	2.0948	520.759	1.0574																	296.741	1.7618	287.145	1.3606
		269.753	1.7044	521.47	1.1092	539.968	2.0966	521.471	1.0549																	297.096	1.7624	287.5	1.3603
		270.108	1.7051	522.182	1.1083	540.679	2.0982	522.182	1.0509																	297.451	1.763	287.855	1.3597
		270.463	1.7054	522.893	1.1061	541.391	2.1003	522.894	1.0491																	297.806	1.7633	288.21	1.3594
		270.818	1.706	523.604	1.1046	542.102	2.1019	523.605	1.0463																	298.161	1.764	288.565	1.3588
		271.173	1.7063	524.316	1.1033	542.813	2.1034	524.316	1.0447																	298.516	1.7643	288.92	1.3585
		271.528	1.7066	525.027	1.1015	543.525	2.1053	525.028	1.0429																	298.871	1.7649	289.275	1.3578
		271.883	1.7072	525.739	1.1005	544.236	2.1068	525.739	1.0413																	299.226	1.7655	289.63	1.3575
		272.238	1.7075	526.45	1.099	544.948	2.109	526.451	1.0376																	299.581	1.7661	289.985	1.3569
		272.593	1.7082	527.161	1.0977	545.659	2.1109	527.162	1.0357																	299.936	1.7664	290.339	1.3563
		272.947	1.7085	527.873	1.0965	546.37	2.1127	527.873	1.0339																	300.291	1.7674	290.694	1.3563
		273.303	1.7088	528.584	1.0949	547.082	2.1146	528.585	1.0323																	300.646	1.7677	291.049	1.3557
		273.657	1.7094	529.296	1.0934	547.793	2.1168	529.296	1.0289																	301	1.7683	291.404	1.355
		274.012	1.7097	530.007	1.0921	548.505	2.1186	530.008	1.0258																	301.355	1.7689	291.759	1.3544
		274.367	1.71	516.49	1.1173	549.216	2.1205	530.719	1.0199																	301.71	1.7692	292.114	1.3538
		274.722	1.7106	517.202	1.1163	549.928	2.1223	531.431	1.0177																	302.065	1.7699	292.469	1.3532
		275.077	1.7109	517.913	1.1154	550.639	2.1242	532.142	1.0119																	302.42	1.7702	292.824	1.3529
		275.432	1.7116	518.624	1.1145	551.35	2.1261	532.853	1.0088																	302.775	1.7708	293.179	1.3526
		275.787	1.7119	519.336	1.1132	552.062	2.1279	533.565	1.0063																	303.13	1.7714	293.534	1.3519
		276.142	1.7122	520.047	1.1117	552.773	2.1298	534.276	1.0044																	303.485	1.7717	293.889	1.3513
		276.497	1.7128	520.759	1.1108	553.485	2.132	534.988	1.0029																	303.84	1.7723	294.244	1.351
		276.852	1.7131	521.47	1.1092	554.196	2.1341	535.699	1.0004																	304.195	1.7726	294.599	1.3504
		277.207	1.7134	522.182	1.1083	554.908	2.136	536.41	0.9964																	304.55	1.7733	294.954	1.3501
		277.562	1.7137	522.893	1.1061	555.619	2.1378	537.122	0.9948																	304.905	1.7739	295.309	1.3495
		277.917	1.714	523.604	1.1046	556.33	2.14	537.833	0.9939																	305.26	1.7745	295.664	1.3492
		278.272	1.7147	524.316	1.1033	557.042	2.1422	538.545	0.9926																	305.615	1.7751	296.019	1.3485
		278.627	1.715	525.027	1.1015	557.753	2.144	539.256	0.9911																	305.97	1.7757	296.373	1.3479
		278.981	1.7153	525.739	1.1005	558.465	2.1459	539.968	0.9902																	306.325	1.7764	296.728	1.3476
		279.336	1.7156	526.45	1.099	559.176	2.1484	540.679	0.9886																	306.68	1.7767	297.083	1.347
		279.691	1.7159	527.161	1.0977	559.888	2.1502	541.39	0.9871																	307.035	1.7773	297.438	1.3467
		280.046	1.7165	527.873	1.0965	560.599	2.1524	542.102	0.9858																	307.389	1.7779	297.793	1.3457
		280.401	1.7168	528.584	1.0949	561.31	2.1543	542.813	0.9849																	307.744	1.7782	298.148	1.3454
		280.756	1.7175	529.296	1.0934	562.022	2.1564	543.525	0.9836																	308.099	1.7788	298.503	1.3448
		281.111	1.7178	530.007	1.0921	562.733	2.1583	544.236	0.9827																	308.454	1.7795	298.858	1.3442
		281.466	1.7184	530.718	1.0906	563.445	2.1605	544.947	0.9821																	308.809	1.7798	299.213	1.3439
		281.821	1.7187	531.43	1.0894	564.156	2.1623	545.659	0.9812																	309.164	1.7804	299.568	1.3433
		282.176	1.7196	532.141	1.0881	564.867	2.1648	546.37	0.9802																	309.519	1.7807	299.923	1.3426
		282.531	1.7199	532.853	1.0863	565.579	2.167	547.082	0.9796																	309.874	1.7813	300.278	1.3423
		282.886	1.7206	533.564	1.0853	566.29	2.1688	547.793	0.9787																	310.229	1.7816	300.633	1.342
		283.241	1.7212	534.276	1.0832	567.002	2.1713	548.505	0.9781																	310.584	1.7823	300.988	1.3414
		283.596	1.7215	534.987	1.0816	567.713	2.1735	549.216	0.9771																	310.939	1.7832	301.343	1.3411
		283.951	1.7221	535.698	1.0804	568.424	2.1754	549.927	0.9756																	311.294	1.7838	301.697	1.3405
		284.305	1.7224	536.41	1.0791	569.136	2.1775	550.639	0.9747																	311.649	1.7841	302.053	1.3399
		284.661	1.723	537.121	1.0763	569.847	2.1797	551.35	0.974																	312.004	1.7847	302.407	1.3392
		285.015	1.7234	537.833	1.0748	570.559	2.1819	552.062	0.9734																	312.359	1.785	302.762	1.3389
		285.37	1.724	538.544	1.0732	571.27	2.184	552.773	0.9722																	312.714	1.7857	303.117	1.338
		285.725	1.7243	539.255	1.0714	571.982	2.1862	553.485	0.9712																	313.068	1.786	303.472	1.3377
		286.08	1.7249	539.967	1.0695	572.693	2.1887	554.196	0.9706																	313.423	1.7866	303.827	1.3371
		286.435	1.7255	540.678	1.0677	573.404	2.1909	554.907	0.9694																	313.778	1.7872	304.182	1.3368
		286.79	1.7258	541.39	1.0658	574.116	2.193	555.619	0.9685																	314.133	1.7878	304.537	1.3361
		287.145	1.7265	542.101	1.0646	574.827	2.1952	556.33	0.9675																	314.488	1.7881	304.892	1.3358
		287.5	1.7268	542.813	1.0621	575.539	2.1974	557.042	0.9666																	314.843	1.7888	305.247	1.3352
		287.855	1.7277	543.524	1.0608	576.25	2.1992	557.753	0.9657																	315.198	1.7891	305.602	1.3346
		288.21	1.7283	544.236	1.0593	576.962	2.2014	558.465	0.9647																	315.553	1.7897	305.957	1.3343
		288.565	1.7289	544.947	1.0574	577.673	2.2039	559.176	0.9641																	315.908	1.7903	306.312	1.3337
		288.92	1.7292	545.658	1.0559	578.384	2.2057	559.887	0.9632																	316.263	1.7909	306.667	1.333
		289.275	1.7299	546.37	1.054	579.096	2.2079	560.599	0.9623																	316.618	1.7916	307.022	1.3327
		289.63	1.7302	547.081	1.0522	579.807	2.2101	561.31	0.9613																	316.973	1.7922	307.377	1.3321
		289.985	1.7308	547.793	1.0506	580.519	2.2123	562.022	0.9604																	317.328	1.7928	307.731	1.3318
		290.339	1.7311	548.504	1.0491	581.23	2.2144	562.733	0.9588																	317.683	1.7931	308.086	1.3315
		290.694	1.7317	549.215	1.0469	581.942	2.2163	563.444	0.9585																	318.038	1.7937	308.441	1.3302
		291.049	1.732	549.927	1.0456	582.653	2.2191	564.156	0.9576																	318.393	1.7943	308.796	1.3299
		291.404	1.7327	550.638	1.0435	583.364	2.2209	564.867	0.9564																	318.748	1.7947	309.151	1.3293
		291.759	1.7333	551.35	1.0419	584.076	2.2231	565.579	0.9557																	319.103	1.7953	309.506	1.329
		292.114	1.7339	552.061	1.0388	584.787	2.2253	566.29	0.9548																	319.458	1.7959	309.861	1.3284
		292.469	1.7342	552.773	1.037	585.499	2.2278	567.001	0.9542																	319.813	1.7965	310.216	1.3281
		292.824	1.7348	553.484	1.0342	586.21	2.2302	567.713	0.9536																	320.168	1.7968	310.571	1.3275
		293.179	1.7358	554.195	1.0329	586.921	2.2324	568.424	0.9526																	320.522	1.7974	310.926	1.3268
		293.534	1.7364	554.907	1.0305	587.633	2.2349	569.136	0.9517																	320.877	1.7981	311.281	1.3265
		293.889	1.7367	555.618	1.0292	588.344	2.2374	569.847	0.9508																	321.233	1.799	311.636	1.3259
		294.244	1.7373	556.33	1.0264	589.056	2.2395	570.559	0.9502																	321.587	1.7996	311.991	1.3256
		294.599	1.7379	557.041	1.0249	589.767	2.242	571.27	0.9492																	321.942	1.8002	312.346	1.325
		294.954	1.7385	557.752	1.023	590.479	2.2445	571.981	0.9483																	322.297	1.8009	312.701	1.3244
		295.309	1.7392	558.464	1.0218	591.19	2.247	572.693	0.9474																	322.652	1.8012	313.055	1.3237
		295.664	1.7398	559.175	1.0205	591.901	2.2491	573.404	0.9468																	323.007	1.8018	313.411	1.3234
		296.019	1.7404	559.887	1.0193	592.613	2.2519	574.116	0.9458																	323.362	1.8024	313.765	1.3225
		296.373	1.741	560.598	1.0177	593.324	2.2541	574.827	0.9446																	322.652	1.8012	314.12	1.3219
		296.728	1.7413	561.309	1.0162	594.036	2.2566	575.539	0.944																	323.007	1.8018	314.475	1.3216
		297.083	1.7423	562.021	1.0146	594.747	2.2594	576.25	0.943																	323.362	1.8024	314.83	1.3213
		297.438	1.7426	562.732	1.0137	595.458	2.2615	576.961	0.9424																	323.717	1.803	315.185	1.3203
		297.793	1.7435	563.444	1.0125	596.17	2.264	577.673	0.9415																	324.072	1.8036	315.54	1.32
		298.148	1.7441	564.155	1.0109	596.881	2.2668	578.384	0.9409																	324.427	1.8043	315.895	1.3194
		298.503	1.7447	564.867	1.01	597.593	2.2693	579.096	0.9399																	324.782	1.8049	316.25	1.3191
		298.858	1.7454	565.578	1.0084	598.304	2.2718	579.807	0.9393																	325.137	1.8055	316.605	1.3185
		299.213	1.746	566.289	1.0069	599.016	2.2746	580.519	0.9381																	325.492	1.8061	316.96	1.3178
		299.568	1.7463	567.001	1.0044	599.727	2.2767	581.23	0.9375																	325.847	1.8071	317.315	1.3175
		299.923	1.7469	567.712	1.0032	600.438	2.2792	581.941	0.9362																	326.202	1.8077	317.67	1.3169
		300.278	1.7475	568.424	1.0019	601.15	2.2817	582.653	0.935																	326.557	1.8083	318.025	1.3166
		300.633	1.7478	569.135	1.001	601.861	2.2845	583.364	0.9343																	326.913	1.8089	318.38	1.316
		300.988	1.7485	569.847	0.9995	602.573	2.287	584.076	0.9334																	327.268	1.8095	318.735	1.3154
		301.343	1.7488	570.558	0.9982	603.284	2.2891	584.787	0.9328																	327.623	1.8098	319.089	1.3144
		301.697	1.7494	571.269	0.9973	603.995	2.2919	585.498	0.9319																	327.979	1.8108	319.444	1.3138
		302.053	1.75	571.981	0.9964	604.707	2.2944	586.21	0.9309																	328.334	1.8111	318.735	1.3154
		302.407	1.7503	572.692	0.9954	605.418	2.2969	586.921	0.9303																	328.689	1.8117	319.089	1.3144
		302.762	1.7513	573.404	0.9933	606.13	2.2997	587.633	0.9291																	329.044	1.8123	319.444	1.3138
		303.117	1.7516	574.115	0.9914	606.841	2.3018	588.344	0.9281																	329.399	1.8129	319.799	1.3135
		303.472	1.7522	574.827	0.9902	607.553	2.3043	589.056	0.9275																	329.755	1.8136	320.154	1.3129
		303.827	1.7525	575.538	0.9892	608.264	2.3068	589.767	0.9269																	330.109	1.8142	320.509	1.3126
		304.182	1.7531	576.249	0.988	608.975	2.3093	590.478	0.9257																	330.464	1.8151	320.864	1.312
		304.537	1.7534	576.961	0.9818	609.687	2.3118	591.19	0.925																	330.819	1.8154	321.219	1.3113
		304.892	1.754	577.672	0.9799	610.398	2.3146	591.901	0.9238																	331.174	1.816	321.574	1.3107
		305.247	1.7547	578.384	0.9787	611.11	2.317	592.613	0.9232																	331.529	1.817	321.929	1.3104
		305.602	1.755	579.095	0.9778	611.821	2.3195	593.324	0.9223																	331.884	1.8173	322.284	1.3098
		305.957	1.7556	579.807	0.9768	612.533	2.3223	594.035	0.9207																	332.239	1.8179	322.639	1.3095
		306.312	1.7559	580.518	0.9753	613.244	2.3248	594.747	0.9201																	332.594	1.8185	322.994	1.3089
		306.667	1.7562	581.229	0.9737	613.955	2.3273	595.458	0.9192																	332.949	1.8191	323.349	1.3082
		307.022	1.7568	581.941	0.9728	614.667	2.3301	596.17	0.9185																	333.304	1.8198	323.704	1.3076
		307.377	1.7571	582.652	0.9712	615.378	2.3325	596.881	0.9176																	333.659	1.8204	324.059	1.3073
		307.731	1.7575	583.364	0.9703	616.09	2.335	597.593	0.917																	334.014	1.821	324.414	1.3064
		308.086	1.7578	584.075	0.9694	616.801	2.3381	598.304	0.9157																	334.369	1.8216	324.769	1.3058
		308.441	1.7584	584.786	0.9678	617.513	2.3406	599.015	0.9148																	334.724	1.8226	325.123	1.3051
		308.796	1.7587	585.498	0.9669	618.224	2.3434	599.727	0.9145																	335.079	1.8232	325.478	1.3048
		309.151	1.7593	586.209	0.9663	618.935	2.3465	600.438	0.913																	335.434	1.8235	325.833	1.3042
		309.506	1.7599	586.921	0.9657	619.647	2.349	601.15	0.9123																	335.789	1.8241	326.188	1.3039
		309.861	1.7602	587.632	0.9647	620.358	2.3518	601.861	0.9117																	336.144	1.8247	326.543	1.3033
		310.216	1.7606	588.343	0.9641	621.07	2.3549	602.572	0.9105																	336.499	1.825	326.898	1.3027
		310.571	1.7609	589.055	0.9601	621.781	2.3577	603.284	0.9099																	336.854	1.8257	327.253	1.302
		310.926	1.7615	589.766	0.9592	622.492	2.3608	603.995	0.9077																	337.209	1.8263	327.608	1.3017
		311.281	1.7618	590.478	0.9582	623.204	2.3639	604.707	0.9068																	337.564	1.8269	327.963	1.3011
		311.636	1.7621	591.189	0.9576	623.915	2.367	605.418	0.9055																	337.919	1.8275	328.318	1.3005
		311.991	1.7624	591.901	0.9564	624.627	2.3701	606.13	0.9049																	338.275	1.8281	328.673	1.2999
		312.346	1.763	592.612	0.9557	625.338	2.3728	606.841	0.904																	338.63	1.8284	329.028	1.2996
		312.701	1.7633	593.323	0.9548	626.049	2.3756	607.552	0.9037																	338.985	1.8291	329.383	1.2986
		313.055	1.7637	594.035	0.9542	626.761	2.379	608.264	0.9024																	339.339	1.8294	329.738	1.2983
		313.411	1.764	594.746	0.9533	627.472	2.3821	608.975	0.9015																	339.695	1.8306	330.093	1.2977
		313.765	1.7643	595.458	0.952	628.184	2.3856	609.687	0.9006																	340.05	1.8309	330.447	1.2974
		314.12	1.7649	596.169	0.9508	628.895	2.3887	610.398	0.8999																	340.405	1.8315	330.803	1.2968
		314.475	1.7652	596.88	0.9499	629.607	2.3921	611.11	0.899																	340.76	1.8322	331.157	1.2958
		314.83	1.7655	597.592	0.9486	630.318	2.3961	611.821	0.8984																	341.115	1.8325	331.512	1.2955
		315.185	1.7661	598.303	0.9471	631.029	2.3995	612.532	0.8968																	341.47	1.8331	331.867	1.2949
		315.54	1.7664	599.015	0.9458	631.741	2.4035	613.244	0.8962																	341.825	1.8337	332.222	1.2946
		315.895	1.7671	599.726	0.9446	632.452	2.4073	613.955	0.895																	342.18	1.834	332.577	1.294
		316.25	1.7674	600.438	0.9437	633.164	2.4113	614.667	0.8944																	342.536	1.8346	332.932	1.2937
		316.605	1.768	601.149	0.9424	633.875	2.4153	615.378	0.8937																	342.892	1.8353	333.287	1.293
		316.96	1.7683	601.861	0.9415	634.587	2.4197	616.09	0.8931																	343.247	1.8359	333.642	1.2924
		317.315	1.7686	602.572	0.9402	635.298	2.4234	616.801	0.8922																	343.601	1.8362	333.997	1.2918
		317.67	1.7689	603.283	0.939	636.009	2.428	617.512	0.8913																	343.957	1.8368	334.352	1.2915
		318.025	1.7695	603.995	0.9368	636.721	2.4321	618.224	0.8906																	344.312	1.8374	334.707	1.2906
		318.38	1.7699	604.706	0.9356	637.432	2.4367	618.935	0.8894																	344.666	1.8384	335.062	1.2903
		318.735	1.7702	605.418	0.934	638.144	2.4414	619.647	0.8882																	345.021	1.839	335.417	1.2896
		319.089	1.7705	606.129	0.9328	638.855	2.4457	620.358	0.8875																	345.376	1.8393	335.772	1.289
		319.444	1.7711	606.84	0.9322	639.567	2.4503	621.069	0.8863																	345.731	1.8399	336.127	1.2884
		319.799	1.7714	607.552	0.9306	640.278	2.4553	621.781	0.8857																	346.087	1.8405	336.481	1.2881
		320.154	1.7717	608.263	0.9297	640.989	2.46	622.492	0.8847																	346.442	1.8412	336.836	1.2878
		320.509	1.7723	608.975	0.9281	641.701	2.4652	623.204	0.8841																	346.797	1.8418	337.191	1.2868
		320.864	1.7726	609.686	0.9269	642.412	2.4702	623.915	0.8832																	347.152	1.8421	337.546	1.2865
		321.219	1.7733	610.398	0.9257	643.124	2.4755	624.626	0.882																	347.507	1.8427	337.901	1.2859
		321.574	1.7736	611.109	0.9247	643.835	2.481	625.338	0.881																	347.862	1.8433	338.256	1.2856
		321.929	1.7739	611.82	0.9238	644.546	2.4863	626.049	0.8798																	348.217	1.8439	338.611	1.285
		322.284	1.7745	612.532	0.9226	645.258	2.4916	626.761	0.8789																	348.572	1.8443	338.966	1.2844
		322.639	1.7751	613.243	0.9207	645.969	2.4972	627.472	0.8779																	348.927	1.8449	339.321	1.2841
		322.994	1.7754	613.955	0.9198	646.681	2.5024	628.184	0.8767																	349.282	1.8455	339.676	1.2831
		323.349	1.7761	614.666	0.9185	647.392	2.508	628.895	0.8754																	349.637	1.8458	340.031	1.2825
		323.704	1.7764	615.377	0.9179	648.104	2.5139	629.606	0.8736																	349.992	1.8467	340.386	1.2822
		324.059	1.7767	616.089	0.9167	648.815	2.5201	630.318	0.8727																	350.347	1.8474	340.741	1.2816
		324.414	1.7773	616.8	0.9157	649.526	2.5257	631.029	0.8714																	350.702	1.848	341.096	1.281
		324.769	1.7776	617.512	0.9145	650.238	2.5319	631.741	0.8702																	351.057	1.8483	341.451	1.2806
		325.123	1.7782	618.223	0.9133	650.949	2.5384	632.452	0.8689																	351.412	1.8489	341.805	1.28
		325.478	1.7785	618.934	0.912	651.661	2.5449	633.164	0.8677																	351.767	1.8495	342.161	1.2797
		325.833	1.7792	619.646	0.9111	652.372	2.5511	633.875	0.8658																	352.122	1.8498	342.515	1.2791
		326.188	1.7795	620.357	0.9099	653.083	2.5579	634.586	0.8646																	352.477	1.8505	342.87	1.2785
		326.543	1.7801	621.069	0.9089	653.795	2.5647	635.298	0.8637																	352.832	1.8511	343.225	1.2782
		326.898	1.7804	621.78	0.908	654.506	2.5719	636.009	0.8624																	353.187	1.8517	343.58	1.2772
		327.253	1.781	622.492	0.9068	655.218	2.5787	636.721	0.8612																	353.542	1.852	343.935	1.2769
		327.608	1.7816	623.203	0.9055	655.929	2.5858	637.432	0.8596																	353.897	1.8526	344.29	1.2763
		327.963	1.7819	623.914	0.9046	656.641	2.5933	638.144	0.8584																	354.252	1.8532	344.645	1.276
		328.318	1.7826	624.626	0.9037	657.352	2.6007	638.855	0.8575																	354.607	1.8542	345	1.2751
		321.574	1.7736	625.337	0.9027	658.063	2.6078	639.566	0.8562																	354.962	1.8545	345.355	1.2744
		321.929	1.7739	626.049	0.9018	658.775	2.6156	640.278	0.855																	355.318	1.8551	345.71	1.2738
		322.284	1.7745	626.76	0.9006	659.486	2.6233	640.989	0.8541																	355.673	1.8557	346.065	1.2735
		322.639	1.7751	627.472	0.8996	660.198	2.6311	641.701	0.8525																	356.028	1.856	346.42	1.2729
		322.994	1.7754	628.183	0.8987	660.909	2.6391	642.412	0.8516																	356.383	1.8567	346.775	1.2723
		323.349	1.7761	628.894	0.8975	661.62	2.6472	643.123	0.85																	356.738	1.8573	347.13	1.272
		323.704	1.7764	629.606	0.8965	662.332	2.6556	643.835	0.8491																	357.093	1.8579	347.485	1.2713
		324.059	1.7767	630.317	0.8956	663.043	2.664	644.546	0.8482																	357.449	1.8582	347.839	1.2707
		324.414	1.7773	631.029	0.8947	663.755	2.6723	645.258	0.8466																	357.804	1.8588	348.194	1.2701
		324.769	1.7776	631.74	0.8937	664.466	2.681	645.969	0.846																	358.159	1.8594	348.549	1.2698
		325.123	1.7782	632.452	0.8931	665.178	2.6897	646.681	0.8444																	358.514	1.8598	348.904	1.2695
		325.478	1.7785	633.163	0.8922	665.889	2.6987	647.392	0.8438																	358.869	1.8604	349.259	1.2689
		325.833	1.7792	633.874	0.8913	666.6	2.7077	648.103	0.8423																	359.224	1.861	349.614	1.2682
		326.188	1.7795	634.586	0.8906	667.312	2.7167	648.815	0.8413																	359.58	1.8616	349.969	1.2673
		326.543	1.7801	635.297	0.8894	668.023	2.7256	649.526	0.8404																	359.935	1.8622	350.324	1.2667
		326.898	1.7804	636.009	0.8891	668.735	2.7353	636.009	0.8624																	360.29	1.8629	350.679	1.2664
		327.253	1.781	636.72	0.8882	669.446	2.7442	636.721	0.8612																	360.646	1.8635	351.034	1.2658
		327.608	1.7816	637.432	0.8872	670.158	2.7535	637.432	0.8596																	361.001	1.8638	351.389	1.2651
		327.963	1.7819	638.143	0.8863	670.869	2.7625	638.144	0.8584																	361.356	1.8644	351.744	1.2648
		328.318	1.7826	638.854	0.8857	671.58	2.7718	638.855	0.8575																	361.712	1.865	352.099	1.2642
		328.673	1.7835	639.566	0.8851	672.292	2.7811	639.566	0.8562																	362.067	1.8653	352.454	1.2636
		329.028	1.7841	640.277	0.8841	673.003	2.7911	640.278	0.855																	362.422	1.866	352.809	1.263
		329.383	1.7847	640.989	0.8835	659.486	2.6233	640.989	0.8541																	362.777	1.8666	353.164	1.2627
		329.738	1.785	641.7	0.8829	660.198	2.6311	641.701	0.8525																	363.132	1.8672	353.519	1.262
		330.093	1.7857	642.411	0.882	660.909	2.6391	642.412	0.8516																	363.488	1.8675	353.873	1.2617
		330.447	1.7863	643.123	0.8813	661.62	2.6472	643.123	0.85																	363.843	1.8681	354.228	1.2611
		330.803	1.7869	643.834	0.8807	662.332	2.6556	643.835	0.8491																	364.198	1.8687	354.583	1.2605
		331.157	1.7875	644.546	0.8798	663.043	2.664	644.546	0.8482																	364.553	1.8691	354.938	1.2596
		331.512	1.7881	645.257	0.8795	663.755	2.6723	645.258	0.8466																	364.908	1.8697	355.293	1.2593
		331.867	1.7885	645.968	0.8785	664.466	2.681	645.969	0.846																	365.263	1.8706	355.648	1.2586
		332.222	1.7891	646.68	0.8776	665.178	2.6897	646.681	0.8444																	365.618	1.8712	356.003	1.258
		332.577	1.7897	647.391	0.8773	665.889	2.6987	647.392	0.8438																	365.973	1.8715	356.358	1.2574
		332.932	1.7903	648.103	0.8767	666.6	2.7077	648.103	0.8423																	366.328	1.8722	356.713	1.2571
		333.287	1.7912	648.814	0.8761	667.312	2.7167	648.815	0.8413																	366.683	1.8725	357.068	1.2565
		333.642	1.7919	649.526	0.8754	668.023	2.7256	649.526	0.8404																	367.038	1.8731	357.423	1.2558
		333.997	1.7925	650.237	0.8754	668.735	2.7353	650.238	0.8398																	367.393	1.8737	357.778	1.2555
		334.352	1.7931	650.948	0.8739	669.446	2.7442	650.949	0.8386																	367.749	1.8743	358.133	1.2549
		334.707	1.7934	651.66	0.8736	670.158	2.7535	651.66	0.8376																	368.104	1.8746	358.488	1.2543
		335.062	1.794	652.371	0.873	670.869	2.7625	652.372	0.8364																	368.459	1.8753	358.843	1.254
		335.417	1.7947	653.083	0.8727	671.58	2.7718	653.083	0.8358																	368.815	1.8759	359.197	1.2534
		335.772	1.7953	653.794	0.872	672.292	2.7811	653.795	0.8351																	369.17	1.8762	359.553	1.2531
		336.127	1.7959	654.505	0.8711	673.003	2.7911	654.506	0.8336																	369.525	1.8768	359.907	1.2527
		336.481	1.7965	655.217	0.8708	673.672	2.8	655.218	0.8327																	369.88	1.8771	360.262	1.2518
		336.836	1.7968	655.928	0.8702			655.929	0.832																	370.235	1.8781	360.617	1.2512
		337.191	1.7974	656.64	0.8699			656.64	0.8314																	370.59	1.8787	360.972	1.2506
		337.546	1.7981	657.351	0.8692			657.352	0.8302																	370.945	1.879	361.327	1.2503
		337.901	1.799	658.063	0.8686			658.063	0.8296																	371.3	1.8796	361.682	1.25
		338.256	1.7993	658.774	0.8683			658.775	0.8286																	371.655	1.8802	362.037	1.2493
		338.611	1.7999	659.486	0.868			659.486	0.828																	372.01	1.8805	362.392	1.249
		338.966	1.8005	660.197	0.8671			660.197	0.8268																	372.365	1.8812	362.747	1.2484
		339.321	1.8009	660.908	0.8668			660.909	0.8262																	372.72	1.8818	363.102	1.2481
		339.676	1.8015	661.62	0.8655			661.62	0.8252																	373.076	1.8821	363.457	1.2475
		340.031	1.8021	662.331	0.8652			662.332	0.8246																	373.43	1.8827	363.812	1.2468
		340.386	1.8024	663.043	0.8646			663.043	0.8237																	373.786	1.883	364.167	1.2465
		340.741	1.803	649.526	0.8754			663.755	0.8231																	374.141	1.8836	364.522	1.2462
		341.096	1.8033	650.237	0.8754			664.466	0.8224																	374.496	1.8839	364.877	1.2456
		341.451	1.804	650.948	0.8739			665.177	0.8215																	374.851	1.8846	365.231	1.2453
		341.805	1.8046	651.66	0.8736			665.889	0.8212																	375.206	1.8852	365.586	1.2447
		342.161	1.8049	652.371	0.873			666.6	0.8206																	375.561	1.8855	365.941	1.2444
		342.515	1.8052	653.083	0.8727			667.312	0.82																	375.916	1.8864	366.296	1.2437
		342.87	1.8058	653.794	0.872			668.023	0.8187																	376.271	1.887	366.651	1.2431
		343.225	1.8061	654.505	0.8711			668.735	0.8178																	376.626	1.8874	367.006	1.2428
		343.58	1.8071	655.217	0.8708			669.446	0.8172																	376.981	1.888	367.361	1.2422
		343.935	1.8074	655.928	0.8702			670.157	0.8162																	377.336	1.8886	367.716	1.2419
		344.29	1.8077	656.64	0.8699			670.869	0.8153																	377.691	1.8889	368.071	1.2413
		344.645	1.8083	657.351	0.8692			671.58	0.8141																	378.046	1.8895	368.426	1.241
		345	1.8086	658.063	0.8686			672.292	0.8134																	378.401	1.8898	368.781	1.2406
		345.355	1.8089	658.774	0.8683			673.003	0.8128																	378.756	1.8905	369.136	1.2403
		345.71	1.8095	659.486	0.868			673.715	0.8119																	379.111	1.8911	369.491	1.2397
		346.065	1.8095	660.197	0.8671			674.426	0.811																	379.466	1.8914	369.846	1.2394
		346.42	1.8102	660.908	0.8668			675.137	0.81																	379.821	1.892	370.201	1.2388
		346.775	1.8105	661.62	0.8655			675.849	0.8094																	380.176	1.8926	370.555	1.2385
		347.13	1.8111	662.331	0.8652			676.56	0.8088																	380.532	1.8929	370.911	1.2382
		347.485	1.8111	663.043	0.8646			677.272	0.8082																	380.887	1.8939	371.265	1.2375
		347.839	1.8117	663.754	0.8637			677.983	0.8076																	381.242	1.8942	371.62	1.2372
		348.194	1.812	664.465	0.863			678.694	0.8066																	381.597	1.8948	371.975	1.2366
		348.549	1.8123	665.177	0.8624			679.406	0.8063																	381.952	1.8951	372.33	1.2357
		348.904	1.8126	665.888	0.8618			680.117	0.8054																	382.307	1.8957	372.685	1.2354
		349.259	1.8133	666.6	0.8612			680.829	0.8045																	382.662	1.896	373.04	1.2351
		349.614	1.8136	667.311	0.8603			681.54	0.8038																	383.017	1.8967	373.395	1.2344
		349.969	1.8139	668.023	0.8596			682.251	0.8026																	383.372	1.897	373.75	1.2341
		350.324	1.8142	668.734	0.859			682.963	0.802																	383.727	1.8976	374.105	1.2335
		350.679	1.8148	669.445	0.8581			683.674	0.801																	384.082	1.8982	374.46	1.2329
		351.034	1.8154	670.157	0.8575			684.386	0.8001																	384.437	1.8985	374.815	1.2326
		351.389	1.8157	670.868	0.8565			684.557	0.7998																	384.792	1.8991	375.17	1.232
		351.744	1.816	671.58	0.8559																					385.147	1.8994	375.525	1.2317
		352.099	1.8164	672.291	0.8553																					385.502	1.9001	375.88	1.231
		352.454	1.8167	673.002	0.8547																					385.857	1.9007	376.235	1.2307
		352.809	1.817	673.714	0.8541																					386.212	1.901	376.589	1.2304
		353.164	1.8176	674.425	0.8531																					386.567	1.9019	376.944	1.2298
		353.519	1.8179	675.137	0.8528																					386.922	1.9025	377.299	1.2292
		353.873	1.8182	675.848	0.8519																					387.277	1.9029	377.654	1.2286
		354.228	1.8185	676.559	0.8513																					387.632	1.9035	378.009	1.2279
		354.583	1.8188	677.271	0.85																					387.987	1.9041	378.364	1.2276
		354.938	1.8191	677.982	0.8491																					388.342	1.9047	378.719	1.227
		355.293	1.8198	678.694	0.8488																					388.697	1.905	379.074	1.2267
		355.648	1.8201	679.405	0.8475																					389.052	1.9056	379.429	1.2261
		356.003	1.8204	680.117	0.8472																					389.407	1.9063	379.784	1.2255
		356.358	1.821	680.828	0.8466																					389.762	1.9069	380.139	1.2248
		356.713	1.8213	681.539	0.8457																					390.117	1.9072	380.494	1.2245
		357.068	1.8216	682.251	0.8451																					390.472	1.9078	380.849	1.2242
		357.423	1.8226	682.962	0.8441																					390.828	1.9084	381.204	1.2236
		357.778	1.8229	683.674	0.8432																					391.183	1.9091	381.559	1.2233
		358.133	1.8232	684.385	0.8426																					391.538	1.9094	381.914	1.2227
		358.488	1.8238	685.097	0.8417																					391.892	1.9103	382.269	1.2224
		358.843	1.8241	685.808	0.841																					392.247	1.9109	382.623	1.2217
		359.197	1.8247	686.519	0.8401																					392.603	1.9115	382.978	1.2214
		359.553	1.825	687.231	0.8395																					392.957	1.9122	383.333	1.2208
		359.907	1.8253	687.942	0.8386																					393.312	1.9125	383.688	1.2199
		360.262	1.826	688.654	0.8382																					393.667	1.9131	384.043	1.2196
		360.617	1.8263	689.365	0.8376																					394.022	1.9137	384.398	1.2189
		360.972	1.8269	690.077	0.8367																					394.377	1.914	384.753	1.2183
		361.327	1.8272	690.788	0.8358																					394.732	1.9146	385.108	1.2177
		361.682	1.8278	691.499	0.8351																					395.087	1.9153	385.463	1.2174
		362.037	1.8281	692.211	0.8339																					395.442	1.9159	385.818	1.2168
		362.392	1.8291	692.922	0.833																					395.797	1.9165	386.173	1.2162
		362.747	1.8294	693.634	0.8324																					396.152	1.9168	386.528	1.2155
		363.102	1.83	694.345	0.8311																					396.507	1.9177	386.883	1.2152
		363.457	1.8309	695.057	0.8305																					396.862	1.9184	387.238	1.2146
		363.812	1.8315	695.768	0.8299																					397.217	1.9187	387.593	1.2143
		364.167	1.8322	696.479	0.8289																					397.572	1.9193	387.947	1.2137
		364.522	1.8325	697.191	0.828																					397.927	1.9199	388.303	1.2131
		364.877	1.8331	697.902	0.8274																					398.282	1.9205	388.657	1.2124
		365.231	1.834	698.614	0.8262																					398.637	1.9208	389.012	1.2118
		365.586	1.8343	699.325	0.8255																					398.992	1.9215	389.367	1.2112
		365.941	1.835	700.036	0.8246																					399.347	1.9221	389.722	1.2106
		366.296	1.8359	700.748	0.8237																					399.702	1.9224	390.077	1.21
		366.651	1.8362	701.459	0.8227																					400.057	1.923	390.432	1.2096
		367.006	1.8368	702.171	0.8221																					400.412	1.9236	390.787	1.2087
		367.361	1.8374	702.882	0.8212																					400.767	1.9242	391.142	1.2084
		367.716	1.8387	703.593	0.8206																					401.121	1.9246	391.497	1.2078
		368.071	1.8393	704.305	0.819																					401.476	1.9252	391.852	1.2072
		368.426	1.8396	705.016	0.8184																					401.831	1.9258	392.207	1.2069
		368.781	1.8402	705.728	0.8178																					402.186	1.9264	392.562	1.2065
		369.136	1.8408	706.439	0.8169																					402.541	1.927	392.917	1.2056
		369.491	1.8415	707.151	0.8159																					402.896	1.9273	393.272	1.205
		369.846	1.8424	707.862	0.8153																					403.251	1.928	393.627	1.2044
		370.201	1.8427	708.573	0.8144																					403.606	1.9283	393.981	1.2038
		370.555	1.8433	709.285	0.8134																					403.961	1.9289	394.336	1.2031
		370.911	1.8439	709.996	0.8125																					404.316	1.9292	394.691	1.2025
		371.265	1.8446	710.708	0.8119																					404.671	1.9298	395.046	1.2019
		371.62	1.8452	711.419	0.8107																					405.026	1.9301	395.401	1.2016
		371.975	1.8455	712.13	0.81																					405.381	1.9308	395.756	1.201
		372.33	1.8464	712.842	0.8091																					405.736	1.9314	396.111	1.2003
		372.685	1.847	713.553	0.8082																					406.091	1.9317	396.466	1.1997
		373.04	1.8477	714.265	0.8072																					406.445	1.9323	396.821	1.1991
		373.395	1.848	714.976	0.8066																					406.8	1.9326	397.176	1.1985
		373.75	1.8486	715.688	0.8057																					407.155	1.9329	397.531	1.1982
		374.105	1.8489	716.399	0.8051																					407.51	1.9339	397.886	1.1976
		374.46	1.8495	717.111	0.8038																					407.865	1.9345	398.241	1.1966
		374.815	1.8498	717.822	0.8026																					408.22	1.9348	398.596	1.196
		375.17	1.8501	718.533	0.8017																					408.575	1.9354	398.951	1.1954
		375.525	1.8508	719.245	0.8007																					408.93	1.9357	399.305	1.1951
		375.88	1.8511	719.729	0.7998																					409.285	1.936	399.661	1.1945
		376.235	1.8514																							409.64	1.9366	400.015	1.1938
		376.589	1.852																							409.995	1.937	400.37	1.1935
		376.944	1.8523																							410.35	1.9376	400.725	1.1926
		377.299	1.8526																							410.705	1.9379	401.08	1.1923
		377.654	1.8529																							411.06	1.9382	401.435	1.1917
		378.009	1.8536																							411.415	1.9388	401.79	1.191
		385.463	1.8613																							411.77	1.9391	402.145	1.1907
		385.818	1.8616																							412.125	1.9397	402.5	1.1901
		386.173	1.8622																							412.48	1.9401	402.855	1.1895
		386.528	1.8625																							412.835	1.9404	403.21	1.1886
		386.883	1.8625																							413.19	1.941	403.565	1.1879
		387.238	1.8632																							413.544	1.9416	403.92	1.1876
		387.593	1.8635																							413.899	1.9419	404.275	1.187
		387.947	1.8638																							414.254	1.9425	404.63	1.1864
		388.303	1.8641																							414.609	1.9428	404.985	1.1858
		388.657	1.8644																							414.964	1.9435	405.339	1.1855
		389.012	1.865																							415.319	1.9438	405.694	1.1848
		389.367	1.8653																							415.674	1.9441	406.049	1.1842
		389.722	1.8656																							416.029	1.9444	406.404	1.1839
		390.077	1.866																							416.384	1.945	406.759	1.1833
		390.432	1.8663																							416.739	1.9453	407.114	1.1827
		390.787	1.8666																							417.094	1.9459	407.469	1.1821
		391.142	1.8669																							417.449	1.9463	407.824	1.1817
		391.497	1.8675																							417.804	1.9469	408.179	1.1808
		391.852	1.8678																							418.159	1.9472	408.534	1.1805
		392.207	1.8681																							418.514	1.9478	408.889	1.1799
		392.562	1.8684																							418.868	1.9481	409.244	1.1793
		392.917	1.8687																							419.223	1.9484	409.599	1.179
		393.272	1.8691																							419.578	1.949	409.954	1.1783
		393.627	1.8694																							419.933	1.95	410.309	1.178
		393.981	1.8703																							420.288	1.9503	410.664	1.1774
		394.336	1.8706																							420.643	1.9509	411.019	1.1768
		394.691	1.8709																							420.998	1.9512	411.373	1.1765
		395.046	1.8712																							421.353	1.9518	411.728	1.1759
		395.401	1.8718																							421.708	1.9521	412.083	1.1752
		395.756	1.8722																							422.063	1.9528	412.438	1.1749
		396.111	1.8725																							422.418	1.9531	412.793	1.1743
		396.466	1.8728																							422.773	1.9537	413.148	1.1743
		396.821	1.8734																							423.128	1.9543	413.503	1.1731
		397.176	1.8737																							423.483	1.9546	413.858	1.1728
		397.531	1.8743																							423.838	1.9552	414.213	1.1721
		397.886	1.875																							424.193	1.9556	414.568	1.1718
		398.241	1.8753																							424.548	1.9562	414.923	1.1712
		398.596	1.8759																							424.903	1.9568	415.278	1.1709
		398.951	1.8765																							425.257	1.9577	415.633	1.1703
		399.305	1.8768																							425.613	1.958	415.988	1.17
		399.661	1.8774																							425.967	1.9587	416.343	1.1697
		400.015	1.8784																							426.322	1.9593	416.697	1.169
		400.37	1.879																							426.678	1.9599	417.053	1.1687
		400.725	1.8793																							427.032	1.9602	417.407	1.1681
		401.08	1.8799																							427.387	1.9608	417.762	1.1678
		401.435	1.8805																							427.742	1.9611	418.117	1.1672
		394.691	1.8709																							428.097	1.9621	418.472	1.1666
		395.046	1.8712																							428.452	1.9624	418.827	1.1662
		395.401	1.8718																							428.807	1.963	419.182	1.1656
		395.756	1.8722																							429.162	1.9633	419.537	1.1656
		396.111	1.8725																							429.517	1.9639	419.892	1.1644
		396.466	1.8728																							429.872	1.9645	420.247	1.1641
		396.821	1.8734																							430.227	1.9652	420.602	1.1638
		397.176	1.8737																							430.582	1.9658	420.957	1.1631
		397.531	1.8743																							430.937	1.9664	421.312	1.1628
		397.886	1.875																							431.292	1.9667	421.667	1.1622
		398.241	1.8753																							431.647	1.9673	422.022	1.1619
		398.596	1.8759																							432.002	1.968	422.377	1.1613
		398.951	1.8765																							432.357	1.9686	422.731	1.161
		399.305	1.8768																							432.712	1.9689	423.086	1.1604
		399.661	1.8774																							433.067	1.9695	423.441	1.1597
		400.015	1.8784																							433.422	1.9698	423.796	1.1591
		400.37	1.879																							433.777	1.9701	424.151	1.1588
		400.725	1.8793																							434.132	1.9707	424.506	1.1582
		401.08	1.8799																							434.487	1.9714	424.861	1.1579
		401.435	1.8805																							434.841	1.9717	425.216	1.1569
		401.79	1.8812																							435.196	1.9723	425.571	1.1563
		402.145	1.8818																							435.551	1.9726	425.926	1.156
		402.5	1.8821																							435.906	1.9732	426.281	1.1557
		402.855	1.8827																							436.261	1.9738	426.636	1.1551
		403.21	1.8833																							436.616	1.9742	426.991	1.1545
		403.565	1.8836																							436.971	1.9748	427.346	1.1538
		403.92	1.8843																							437.326	1.9751	427.701	1.1535
		404.275	1.8849																							437.681	1.9757	428.055	1.1529
		404.63	1.8855																							438.036	1.976	428.411	1.1523
		404.985	1.8861																							438.391	1.9763	428.765	1.152
		405.339	1.887																							438.746	1.9769	429.12	1.1514
		405.694	1.8874																							439.101	1.9773	429.475	1.1511
		406.049	1.888																							439.456	1.9776	429.83	1.1501
		406.404	1.8883																							439.811	1.9782	430.185	1.1495
		406.759	1.8892																							440.166	1.9785	430.54	1.1492
		407.114	1.8895																							440.521	1.9791	430.895	1.1486
		407.469	1.8901																							440.876	1.9794	431.25	1.1483
		407.824	1.8905																							441.231	1.9797	431.605	1.1476
		408.179	1.8911																							441.586	1.98	431.96	1.1473
		408.534	1.8914																							441.94	1.9804	432.315	1.1467
		408.889	1.892																							442.295	1.9813	432.67	1.1461
		409.244	1.8923																							442.65	1.9816	433.025	1.1455
		409.599	1.8926																							443.005	1.9822	433.38	1.1452
		409.954	1.8932																							443.36	1.9825	433.735	1.1445
		410.309	1.8939																							443.715	1.9831	434.089	1.1439
		410.664	1.8945																							444.07	1.9835	434.444	1.1436
		411.019	1.8948																							444.425	1.9841	434.799	1.143
		411.373	1.8951																							444.78	1.9844	435.154	1.1424
		411.728	1.8954																							445.135	1.985	435.509	1.1421
		412.083	1.896																							445.49	1.9853	435.864	1.1411
		412.438	1.8963																							445.845	1.9859	436.219	1.1408
		412.793	1.8967																							446.2	1.9862	436.574	1.1402
		413.148	1.897																							446.555	1.9869	436.929	1.1396
		413.503	1.8973																							446.91	1.9875	437.284	1.139
		413.858	1.8976																							447.264	1.9878	437.639	1.1387
		414.213	1.8979																							447.619	1.9881	437.994	1.138
		414.568	1.8982																							446.91	1.9875	438.349	1.1377
		414.923	1.8985																							447.264	1.9878	438.704	1.1371
		415.278	1.8988																							447.619	1.9881	439.059	1.1365
		415.633	1.8991																							447.974	1.989	439.414	1.1359
		415.988	1.8994																							448.329	1.9897	439.769	1.1356
		416.343	1.8998																							448.684	1.99	440.123	1.1352
		416.697	1.9001																							449.039	1.9906	440.478	1.1346
		417.053	1.9004																							449.394	1.9909	440.833	1.1337
		417.407	1.9004																							449.749	1.9915	441.188	1.1334
		417.762	1.9007																							450.104	1.9921	441.543	1.1328
		418.117	1.901																							450.459	1.9924	441.898	1.1321
		418.472	1.9013																							450.814	1.9931	442.253	1.1315
		418.827	1.9013																							451.169	1.9934	442.608	1.1312
		419.182	1.9019																							451.524	1.994	441.898	1.1321
		419.537	1.9022																							451.879	1.9943	442.253	1.1315
		419.892	1.9025																							452.234	1.9946	442.608	1.1312
		420.247	1.9029																							452.589	1.9952	442.963	1.1306
		420.602	1.9032																							452.944	1.9955	443.318	1.1303
		420.957	1.9035																							453.299	1.9962	443.673	1.1297
		421.312	1.9035																							453.654	1.9965	444.028	1.1294
		421.667	1.9038																							454.009	1.9974	444.383	1.1287
		422.022	1.9041																							454.364	1.9977	444.738	1.1281
		422.377	1.9044																							454.719	1.9983	445.093	1.1278
		422.731	1.9044																							455.073	1.999	445.447	1.1272
		423.086	1.9047																							455.428	1.9996	445.803	1.1269
		423.441	1.905																							455.783	1.9999	446.157	1.1263
		423.796	1.9053																							456.138	2.0005	446.512	1.1253
		424.151	1.9053																							456.493	2.0011	446.867	1.125
		424.506	1.9056																							456.848	2.0017	447.222	1.1244
		424.861	1.906																							457.203	2.0024	447.577	1.1238
		425.216	1.9063																							457.558	2.003	447.932	1.1232
		425.571	1.9063																							457.913	2.0036	448.287	1.1228
		425.926	1.9066																							458.268	2.0042	448.642	1.1225
		426.281	1.9069																							458.623	2.0052	448.997	1.1219
		426.636	1.9072																							458.978	2.0058	449.352	1.1213
		426.991	1.9075																							459.333	2.0064	449.707	1.1207
		427.346	1.9078																							459.688	2.007	450.062	1.1201
		427.701	1.9078																							460.043	2.0076	450.417	1.1197
		428.055	1.9081																							460.398	2.0086	450.772	1.1191
		428.411	1.9084																							460.753	2.0092	451.127	1.1188
		428.765	1.9087																							461.108	2.0098	451.481	1.1179
		429.12	1.9094																							461.463	2.0104	451.836	1.1176
		429.475	1.9094																							461.818	2.0114	452.191	1.117
		429.83	1.91																							462.173	2.012	452.546	1.1163
		430.185	1.9106																							462.527	2.0132	452.901	1.116
		430.54	1.9109																							462.882	2.0138	453.256	1.1154
		430.895	1.9112																							463.238	2.0145	453.611	1.1148
		431.25	1.9115																							463.592	2.0154	453.966	1.1145
		431.605	1.9118																							463.947	2.016	454.321	1.1139
		431.96	1.9122																							464.302	2.0166	454.676	1.1132
		432.315	1.9125																							464.657	2.0176	455.031	1.1129
		432.67	1.9128																							465.012	2.0182	455.386	1.1123
		433.025	1.9131																							465.367	2.0188	455.741	1.1117
		433.38	1.9134																							465.722	2.0197	456.096	1.1114
		433.735	1.914																							466.077	2.0207	456.451	1.1108
		434.089	1.9143																							466.432	2.0216	456.805	1.1101
		434.444	1.9146																							466.787	2.0222	457.161	1.1092
		434.799	1.9149																							467.142	2.0228	457.515	1.1089
		435.154	1.9156																							467.497	2.0238	457.87	1.1083
		435.509	1.9159																							467.852	2.0244	458.225	1.1077
		435.864	1.9165																							468.207	2.0253	458.58	1.1073
		436.219	1.9168																							468.562	2.0259	458.935	1.107
		436.574	1.9177																							468.917	2.0265	459.29	1.1064
		436.929	1.918																							469.272	2.0275	459.645	1.1058
		437.284	1.9187																							469.627	2.0281	460	1.1052
		437.639	1.919																							469.981	2.029	460.355	1.1046
		437.994	1.9196																							470.336	2.03	460.71	1.1042
		438.349	1.9202																							470.691	2.0306	461.065	1.1036
		438.704	1.9205																							471.046	2.0312	461.42	1.103
		439.059	1.9211																							471.401	2.0321	461.775	1.1027
		439.414	1.9218																							471.756	2.0328	462.13	1.1018
		439.769	1.9221																							472.111	2.0334	462.485	1.1015
		440.123	1.9227																							472.466	2.0343	462.839	1.1008
		440.478	1.9233																							472.821	2.0349	463.194	1.1002
		440.833	1.9236																							473.176	2.0355	463.549	1.0996
		441.188	1.9242																							473.531	2.0368	463.904	1.099
		441.543	1.9249																							473.886	2.0374	464.259	1.0987
		441.898	1.9252																							474.241	2.038	464.614	1.0984
		442.253	1.9261																							474.596	2.0386	464.969	1.0977
		442.608	1.9267																							474.951	2.0396	465.324	1.0971
		442.963	1.927																							475.306	2.0402	465.679	1.0965
		443.318	1.9277																							475.661	2.0408	466.034	1.0959
		443.673	1.928																							476.016	2.0417	466.389	1.0956
		444.028	1.9286																							476.371	2.0424	466.744	1.0943
		444.383	1.9289																							476.726	2.043	467.099	1.094
		444.738	1.9292																							477.081	2.0439	467.454	1.0934
		445.093	1.9298																							477.436	2.0448	467.809	1.0931
		445.447	1.9301																							477.791	2.0455	468.164	1.0925
		445.803	1.9304																							478.146	2.0464	468.519	1.0921
		446.157	1.9308																							478.501	2.047	468.873	1.0912
		446.512	1.9311																							478.856	2.0479	469.228	1.0909
		446.867	1.9314																							479.211	2.0486	469.583	1.0906
		447.222	1.9317																							479.566	2.0492	469.938	1.0897
		447.577	1.932																							479.921	2.0501	470.293	1.0894
		447.932	1.9323																							480.276	2.0507	470.648	1.089
		448.287	1.9326																							480.631	2.0517	471.003	1.0881
		448.642	1.9329																							480.986	2.0526	471.358	1.0878
		448.997	1.9335																							481.341	2.0535	471.713	1.0872
		449.352	1.9339																							481.696	2.0541	472.068	1.0866
		449.707	1.9342																							482.051	2.0551	472.423	1.0856
		450.062	1.9345																							482.406	2.0557	472.778	1.0853
		450.417	1.9345																							482.761	2.0566	473.133	1.0847
		450.772	1.9348																							483.116	2.0576	473.488	1.0844
		451.127	1.9351																							483.471	2.0582	473.843	1.0838
		451.481	1.9351																							483.826	2.0591	474.197	1.0832
		451.836	1.9354																							484.181	2.0597	474.553	1.0825
		452.191	1.9354																							484.536	2.061	474.907	1.0822
		452.546	1.9357																							484.892	2.0616	475.262	1.0819
		452.901	1.936																							485.246	2.0622	475.617	1.0813
		453.256	1.936																							485.601	2.0631	475.972	1.0807
		453.611	1.936																							485.957	2.0638	476.327	1.0801
		453.966	1.9363																							486.312	2.0647	476.682	1.0797
		454.321	1.9363																							486.667	2.0653	477.037	1.0791
		454.676	1.9366																							487.022	2.0662	477.392	1.0782
		455.031	1.9366																							487.377	2.0672	477.747	1.0776
		455.386	1.9366																							487.732	2.0678	478.102	1.0773
		455.741	1.937																							488.087	2.069	478.457	1.0766
		456.096	1.937																							488.442	2.07	478.812	1.0763
		456.451	1.9373																							488.797	2.0709	479.167	1.0754
		456.805	1.9376																							489.152	2.0715	479.522	1.0751
		457.161	1.9376																							489.507	2.0724	479.877	1.0745
		457.515	1.9376																							489.862	2.0731	480.231	1.0742
		457.87	1.9379																							490.217	2.074	480.586	1.0735
		458.225	1.9382																							490.572	2.0749	480.941	1.0729
		458.58	1.9382																							490.927	2.0762	481.296	1.0726
		458.935	1.9385																							491.283	2.0771	481.651	1.0717
		459.29	1.9385																							491.637	2.078	482.006	1.0714
		459.645	1.9388																							491.992	2.0786	482.361	1.0708
		460	1.9388																							492.348	2.0796	482.716	1.0701
		460.355	1.9391																							492.703	2.0808	483.071	1.0695
		460.71	1.9394																							493.058	2.0814	483.426	1.0692
		453.966	1.9363																							493.413	2.0824	483.781	1.0686
		454.321	1.9363																							493.768	2.0833	484.136	1.068
		454.676	1.9366																							494.123	2.0842	484.491	1.0677
		455.031	1.9366																							494.478	2.0851	484.846	1.067
		455.386	1.9366																							494.833	2.0861	485.201	1.0664
		455.741	1.937																							495.188	2.087	485.555	1.0658
		456.096	1.937																							495.543	2.0879	485.911	1.0655
		456.451	1.9373																							495.898	2.0889	486.265	1.0649
		456.805	1.9376																							496.253	2.0898	486.62	1.0642
		457.161	1.9376																							496.608	2.0907	486.975	1.0636
		457.515	1.9376																							496.963	2.092	487.33	1.0633
		457.87	1.9379																							497.319	2.0926	487.685	1.0624
		458.225	1.9382																							497.674	2.0935	488.04	1.0618
		458.58	1.9382																							498.029	2.0944	488.395	1.0611
		458.935	1.9385																							498.384	2.0954	488.75	1.0608
		459.29	1.9385																							498.74	2.0963	489.105	1.0602
		459.645	1.9388																							499.094	2.0972	489.46	1.0596
		460	1.9388																							499.45	2.0979	489.815	1.0593
		460.355	1.9391																							499.805	2.0988	490.17	1.0587
		460.71	1.9394																							500.159	2.1	490.525	1.058
		461.065	1.9394																							500.515	2.101	490.88	1.0574
		461.42	1.9394																							500.87	2.1019	491.235	1.0571
		461.775	1.9397																							501.225	2.1028	491.589	1.0565
		462.13	1.9397																							501.58	2.1037	491.944	1.0559
		462.485	1.9401																							501.935	2.1047	492.299	1.0556
		462.839	1.9404																							502.29	2.1056	492.654	1.0546
		463.194	1.9404																							502.645	2.1065	493.009	1.054
		463.549	1.9407																							503	2.1075	493.364	1.0534
		463.904	1.9407																							503.355	2.1087	493.719	1.0528
		464.259	1.941																							503.709	2.1096	494.074	1.0525
		464.614	1.9416																							504.065	2.1106	494.429	1.0518
		464.969	1.9416																							504.419	2.1115	494.784	1.0515
		465.324	1.9419																							504.774	2.1124	495.139	1.0506
		465.679	1.9422																							505.129	2.1134	495.494	1.0503
		466.034	1.9425																							505.484	2.1143	495.849	1.0497
		466.389	1.9428																							505.839	2.1152	496.204	1.0494
		466.744	1.9432																							506.194	2.1168	496.559	1.0484
		467.099	1.9435																							506.549	2.1177	496.914	1.0481
		467.454	1.9438																							506.904	2.1186	497.269	1.0478
		467.809	1.9441																							507.259	2.1199	497.623	1.0469
		468.164	1.9444																							507.614	2.1211	497.978	1.0463
		468.519	1.945																							507.969	2.122	498.333	1.0456
		468.873	1.9453																							508.324	2.1233	498.688	1.045
		469.228	1.9456																							508.679	2.1245	499.043	1.0447
		469.583	1.9459																							509.034	2.1258	499.398	1.0441
		469.938	1.9463																							509.389	2.1267	499.753	1.0435
		470.293	1.9469																							509.744	2.1282	500.108	1.0429
		470.648	1.9472																							510.099	2.1292	500.463	1.0425
		471.003	1.9475																							510.454	2.1304	500.818	1.0419
		471.358	1.9478																							510.809	2.132	501.173	1.0413
		471.713	1.9484																							511.164	2.1332	501.528	1.041
		472.068	1.9487																							511.519	2.1344	501.883	1.0404
		472.423	1.949																							511.874	2.1354	502.238	1.0398
		472.778	1.9497																							512.229	2.1366	502.593	1.0388
		473.133	1.9503																							512.584	2.1378	502.947	1.0385
		473.488	1.9506																							512.939	2.1391	503.302	1.0379
		473.843	1.9509																							513.294	2.1406	503.657	1.0373
		474.197	1.9512																							513.649	2.1419	504.012	1.0367
		474.553	1.9515																							514.004	2.1431	504.367	1.036
		474.907	1.9518																							514.359	2.1444	504.722	1.0354
		475.262	1.9525																							514.714	2.1456	505.077	1.0351
		475.617	1.9528																							515.069	2.1468	505.432	1.0345
		475.972	1.9531																							515.424	2.1484	505.787	1.0339
		476.327	1.9534																							515.779	2.1496	506.142	1.0332
		476.682	1.9537																							516.134	2.1509	506.497	1.0326
		477.037	1.9537																							516.489	2.1521	506.852	1.0323
		477.392	1.954																							516.844	2.1533	507.207	1.0311
		477.747	1.9543																							517.199	2.1546	507.562	1.0308
		478.102	1.9546																							517.554	2.1561	507.917	1.0301
		478.457	1.9549																							517.909	2.1574	508.272	1.0295
		478.812	1.9549																							518.264	2.1586	508.627	1.0289
		479.167	1.9552																							518.619	2.1599	508.981	1.0283
		479.522	1.9552																							518.974	2.1611	509.336	1.0277
		479.877	1.9556																							519.329	2.1623	509.691	1.027
		480.231	1.9559																							519.684	2.1639	510.046	1.0267
		480.586	1.9562																							520.039	2.1651	510.401	1.0261
		480.941	1.9562																							520.394	2.1664	510.756	1.0252
		481.296	1.9565																							520.749	2.1676	511.111	1.0246
		481.651	1.9565																							521.104	2.1688	511.466	1.0243
		482.006	1.9565																							521.459	2.1701	511.821	1.023
		482.361	1.9568																							521.814	2.1716	512.176	1.0227
		482.716	1.9568																							522.169	2.1729	512.531	1.0221
		483.071	1.9568																							522.524	2.1741	512.886	1.0212
		483.426	1.9574																							522.879	2.1754	513.241	1.0208
		483.781	1.9574																							523.234	2.1763	513.596	1.0205
		484.136	1.9574																							523.589	2.1778	513.951	1.0196
		484.491	1.9574																							523.944	2.1788	514.306	1.019
		484.846	1.9577																							524.299	2.1803	514.66	1.0184
		485.201	1.9577																							524.654	2.1816	515.015	1.0174
		485.555	1.9577																							525.009	2.1828	515.37	1.0171
		485.911	1.958																							525.363	2.184	515.725	1.0165
		486.265	1.958																							525.718	2.185	516.08	1.0153
		486.62	1.958																							526.073	2.1862	516.435	1.0146
		486.975	1.958																							526.428	2.1878	516.79	1.0143
		487.33	1.958																							526.783	2.189	517.145	1.0137
		487.685	1.9583																							527.138	2.1902	517.5	1.0128
		488.04	1.9587																							527.493	2.1912	517.855	1.0122
		488.395	1.9587																							527.848	2.1924	518.21	1.0115
		488.75	1.9587																							528.203	2.1937	518.565	1.0109
		489.105	1.9587																							528.558	2.1952	518.92	1.0103
		489.46	1.9587																							528.913	2.1964	519.275	1.01
		489.815	1.9587																							529.268	2.1974	519.63	1.0091
		490.17	1.959																							529.623	2.1986	519.985	1.0084
		490.525	1.959																							529.978	2.1999	520.34	1.0075
		490.88	1.959																							530.333	2.2008	520.694	1.0069
		491.235	1.959																							530.688	2.202	521.049	1.0063
		491.589	1.959																							531.043	2.2036	521.404	1.006
		491.944	1.9593																							531.398	2.2045	521.759	1.005
		492.299	1.9596																							531.752	2.2057	522.114	1.0044
		492.654	1.9596																							532.107	2.207	522.469	1.0038
		493.009	1.9596																							532.462	2.2082	522.824	1.0032
		493.364	1.9599																							532.817	2.2095	523.179	1.0029
		493.719	1.9602																							533.172	2.2104	523.534	1.0019
		494.074	1.9602																							533.527	2.2119	523.889	1.0016
		494.429	1.9608																							533.882	2.2132	524.244	1.001
		494.784	1.9611																							534.237	2.2144	524.599	1.0004
		495.139	1.9614																							534.592	2.2157	524.954	0.9995
		495.494	1.9618																							534.947	2.2166	525.309	0.9988
		495.849	1.9621																							535.302	2.2178	525.664	0.9982
		496.204	1.9624																							535.657	2.2194	526.019	0.9976
		496.559	1.9627																							536.012	2.2206	526.373	0.997
		496.914	1.963																							536.367	2.2219	526.728	0.996
		497.269	1.9636																							536.722	2.2228	527.083	0.9954
		497.623	1.9639																							537.077	2.224	527.438	0.9948
		497.978	1.9642																							537.432	2.2253	527.793	0.9945
		498.333	1.9645																							537.787	2.2262	528.148	0.9939
		498.688	1.9655																							538.141	2.2278	528.503	0.9933
		499.043	1.9658																							538.496	2.2287	528.858	0.992
		499.398	1.9664																							538.851	2.2299	529.213	0.9917
		499.753	1.9667																							539.206	2.2309	529.568	0.9908
		500.108	1.967																							539.561	2.2321	529.923	0.9905
		500.463	1.9673																							539.916	2.2333	530.278	0.9898
		500.818	1.968																							540.271	2.2349	530.633	0.9892
		501.173	1.9683																							540.626	2.2358	530.988	0.9886
		501.528	1.9686																							540.981	2.2374	531.343	0.9877
		501.883	1.9689																							541.336	2.2383	531.697	0.9874
		502.238	1.9692																							541.691	2.2395	532.052	0.9867
		502.593	1.9695																							542.046	2.2408	532.407	0.9861
		502.947	1.9698																							542.401	2.242	532.762	0.9855
		503.302	1.9701																							542.756	2.2436	533.117	0.9849
		503.657	1.9704																							543.111	2.2448	533.472	0.984
		504.012	1.9707																							543.466	2.2457	533.827	0.9833
		504.367	1.9711																							543.821	2.247	534.182	0.9833
		504.722	1.9714																							544.176	2.2482	534.537	0.9824
		505.077	1.9717																							544.53	2.2495	534.892	0.9818
		505.432	1.9717																							544.885	2.251	535.247	0.9812
		505.787	1.972																							545.24	2.2522	535.602	0.9809
		506.142	1.9723																							545.595	2.2532	535.957	0.9802
		506.497	1.9726																							545.95	2.2547	536.312	0.9793
		506.852	1.9726																							546.305	2.2557	536.667	0.979
		507.207	1.9732																							546.66	2.2569	537.022	0.9784
		507.562	1.9735																							547.015	2.2584	537.376	0.9778
		507.917	1.9735																							547.37	2.2597	537.731	0.9768
		508.272	1.9735																							547.725	2.2606	538.086	0.9762
		508.627	1.9738																							548.08	2.2619	538.441	0.9756
		508.981	1.9738																							548.435	2.2631	538.796	0.975
		509.336	1.9738																							548.79	2.2643	539.151	0.9743
		509.691	1.9738																							549.145	2.2653	539.506	0.9734
		510.046	1.9742																							549.5	2.2668	539.861	0.9728
		510.401	1.9742																							549.855	2.2681	540.216	0.9722
		510.756	1.9745																							550.21	2.2693	540.571	0.9716
		511.111	1.9745																							550.565	2.2705	540.926	0.9709
		511.466	1.9745																							550.92	2.2715	541.281	0.9703
		511.821	1.9748																							551.274	2.2727	541.636	0.9697
		512.176	1.9748																							551.63	2.2739	541.991	0.9691
		512.531	1.9748																							551.985	2.2755	542.346	0.9678
		512.886	1.9748																							552.34	2.2767	542.701	0.9672
		513.241	1.9748																							552.694	2.278	543.056	0.9669
		513.596	1.9751																							553.049	2.2792	543.41	0.966
		513.951	1.9751																							553.404	2.2801	543.765	0.9654
		514.306	1.9754																							553.759	2.2814	544.12	0.9647
		514.66	1.9754																							554.114	2.2826	544.475	0.9638
		515.015	1.9757																							554.469	2.2839	544.83	0.9632
		515.37	1.9757																							554.824	2.2851	545.185	0.9629
		515.725	1.976																							555.179	2.2863	545.54	0.9619
		516.08	1.976																							555.534	2.2876	545.895	0.9613
		516.435	1.9763																							555.889	2.2888	546.25	0.9604
		516.79	1.9763																							556.244	2.2904	546.605	0.9598
		517.145	1.9763																							556.599	2.2916	546.96	0.9588
		517.5	1.9766																							556.954	2.2929	547.315	0.9582
		517.855	1.9766																							557.309	2.2941	547.67	0.9579
		518.21	1.9769																							557.664	2.2956	548.025	0.9573
		518.565	1.9769																							558.019	2.2969	548.38	0.9567
		518.92	1.9773																							558.374	2.2984	548.735	0.9557
		519.275	1.9773																							558.729	2.3	549.09	0.9551
		519.63	1.9773																							559.083	2.3012	549.444	0.9542
		519.985	1.9776																							559.438	2.3025	549.799	0.9536
		520.34	1.9779																							559.793	2.304	550.154	0.9526
		520.694	1.9779																							560.148	2.3056	550.509	0.952
		521.049	1.9779																							560.503	2.3074	550.864	0.9514
		521.404	1.9782																							560.858	2.3087	551.219	0.9505
		521.759	1.9785																							561.213	2.3102	551.574	0.9502
		522.114	1.9785																							561.568	2.3118	551.929	0.9492
		522.469	1.9788																							561.923	2.3133	552.284	0.9489
		522.824	1.9791																							562.278	2.3152	552.639	0.9483
		523.179	1.9791																							562.633	2.3167	552.994	0.9474
		523.534	1.9794																							562.988	2.3183	553.349	0.9468
		523.889	1.9797																							563.343	2.3198	553.704	0.9464
		524.244	1.98																							563.698	2.3214	554.059	0.9455
		524.599	1.98																							564.053	2.3235	554.414	0.9446
		524.954	1.9804																							564.408	2.3251	554.769	0.944
		525.309	1.9807																							564.763	2.3266	555.123	0.9433
		525.664	1.9807																							565.118	2.3282	555.478	0.9427
		526.019	1.9813																							565.472	2.3301	555.833	0.9418
		526.373	1.9816																							565.827	2.3316	556.188	0.9415
		526.728	1.9819																							566.182	2.3332	556.543	0.9409
		519.985	1.9776																							566.537	2.335	556.898	0.9402
		520.34	1.9779																							566.892	2.3366	557.253	0.9399
		520.694	1.9779																							567.247	2.3387	557.608	0.939
		521.049	1.9779																							567.602	2.3403	557.963	0.9387
		521.404	1.9782																							567.957	2.3418	558.318	0.9378
		521.759	1.9785																							568.312	2.3434	558.673	0.9368
		522.114	1.9785																							568.667	2.3453	559.028	0.9362
		522.469	1.9788																							569.022	2.3471	559.383	0.9359
		522.824	1.9791																							569.377	2.3487	559.738	0.9353
		523.179	1.9791																							569.732	2.3505	560.093	0.9347
		523.534	1.9794																							570.087	2.3521	560.447	0.9343
		523.889	1.9797																							570.442	2.3542	560.802	0.934
		524.244	1.98																							570.797	2.3558	561.157	0.9334
		524.599	1.98																							571.152	2.3577	561.512	0.9331
		524.954	1.9804																							571.507	2.3592	561.867	0.9322
		525.309	1.9807																							571.862	2.3611	562.222	0.9316
		525.664	1.9807																							572.217	2.3629	562.577	0.9312
		526.019	1.9813																							571.507	2.3592	562.932	0.9306
		526.373	1.9816																							571.862	2.3611	563.287	0.93
		526.728	1.9819																							572.217	2.3629	563.642	0.9297
		527.083	1.9819																							572.572	2.3648	563.997	0.9285
		527.438	1.9822																							572.927	2.3666	564.352	0.9278
		527.793	1.9825																							573.282	2.3682	564.707	0.9275
		528.148	1.9828																							573.636	2.3704	565.062	0.9269
		528.503	1.9831																							573.991	2.3722	565.417	0.9266
		528.858	1.9835																							574.346	2.3741	565.772	0.926
		529.213	1.9838																							574.701	2.3756	565.062	0.9269
		529.568	1.9838																							575.056	2.3778	565.417	0.9266
		529.923	1.9841																							575.411	2.3797	565.772	0.926
		530.278	1.9844																							575.766	2.3815	566.126	0.9254
		530.633	1.9847																							576.121	2.3834	566.481	0.9247
		530.988	1.985																							576.476	2.3856	566.836	0.9241
		531.343	1.9853																							576.831	2.3874	567.191	0.9238
		531.697	1.9856																							577.186	2.3896	567.546	0.9232
		532.052	1.9859																							577.541	2.3914	567.901	0.9226
		532.407	1.9866																							577.896	2.3936	568.256	0.9204
		532.762	1.9872																							578.251	2.3958	568.611	0.9204
		533.117	1.9875																							578.606	2.3976	568.966	0.9198
		533.472	1.9878																							578.961	2.3995	569.321	0.9192
		533.827	1.9884																							579.316	2.402	569.676	0.9185
		534.182	1.9893																							579.671	2.4038	570.031	0.9179
		534.537	1.9897																							580.026	2.406	570.386	0.9176
		534.892	1.9903																							580.381	2.4079	570.741	0.9167
		535.247	1.9909																							580.736	2.4104	571.096	0.9164
		535.602	1.9915																							581.091	2.4125	571.451	0.9157
		535.957	1.9921																							581.446	2.4147	571.806	0.9151
		536.312	1.9928																							581.801	2.4166	572.16	0.9142
		536.667	1.9934																							582.155	2.4193	572.515	0.9139
		537.022	1.994																							582.51	2.4212	572.87	0.9133
		537.376	1.9946																							582.865	2.4237	573.225	0.9123
		537.731	1.9952																							583.22	2.4262	573.58	0.912
		538.086	1.9959																							583.575	2.4283	573.935	0.9111
		538.441	1.9965																							583.931	2.4305	574.29	0.9105
		538.796	1.9974																							584.286	2.4333	574.645	0.9099
		539.151	1.998																							584.641	2.4355	575	0.9092
		539.506	1.999																							584.996	2.4376	575.355	0.9086
		539.861	1.9996																							585.351	2.4398	575.71	0.908
		540.216	2.0002																							585.706	2.4426	576.065	0.9074
		540.571	2.0008																							586.061	2.4448	576.42	0.9068
		540.926	2.0014																							586.416	2.4472	576.775	0.9061
		541.281	2.0021																							586.771	2.45	577.13	0.9052
		541.636	2.0027																							587.126	2.4525	577.485	0.9046
		541.991	2.0033																							587.481	2.4547	577.84	0.9043
		542.346	2.0036																							587.836	2.4578	578.194	0.9037
		542.701	2.0048																							588.191	2.46	578.549	0.903
		543.056	2.0052																							588.545	2.4624	578.904	0.9024
		543.41	2.0058																							588.9	2.4652	579.259	0.9018
		543.765	2.0064																							589.255	2.4677	579.614	0.9012
		544.12	2.007																							589.61	2.4702	579.969	0.9006
		544.475	2.0076																							589.965	2.4727	580.324	0.8996
		544.83	2.0079																							590.32	2.4755	580.679	0.899
		545.185	2.0086																							590.675	2.4779	581.034	0.8984
		545.54	2.0092																							591.03	2.4807	581.389	0.8975
		545.895	2.0098																							591.385	2.4832	581.744	0.8971
		546.25	2.0104																							591.74	2.4857	582.099	0.8965
		546.605	2.0107																							592.095	2.4885	582.454	0.8956
		546.96	2.0114																							592.45	2.4913	582.809	0.8953
		547.315	2.012																							592.805	2.4934	583.164	0.8947
		547.67	2.0123																							593.16	2.4965	583.519	0.8937
		548.025	2.0129																							593.515	2.4993	583.873	0.8928
		548.38	2.0135																							593.87	2.5021	584.228	0.8922
		548.735	2.0138																							594.225	2.5049	584.583	0.8916
		549.09	2.0141																							594.58	2.5077	584.938	0.8906
		549.444	2.0148																							594.935	2.5108	585.293	0.8897
		549.799	2.0151																							595.29	2.5139	585.648	0.8891
		550.154	2.0157																							595.645	2.5164	586.003	0.8885
		550.509	2.016																							596	2.5195	586.358	0.8878
		550.864	2.0163																							596.355	2.5226	586.713	0.8875
		551.219	2.0166																							596.71	2.5254	587.068	0.8866
		551.574	2.0172																							597.065	2.5285	587.423	0.886
		551.929	2.0176																							597.42	2.5313	587.778	0.8857
		552.284	2.0179																							597.775	2.5344	588.133	0.8851
		552.639	2.0182																							598.13	2.5375	588.488	0.8844
		552.994	2.0188																							598.485	2.5406	588.843	0.8838
		553.349	2.0191																							598.84	2.5434	589.197	0.8829
		553.704	2.0194																							599.195	2.5465	589.552	0.8826
		554.059	2.0197																							599.55	2.5496	589.907	0.8816
		554.414	2.02																							599.905	2.553	590.262	0.881
		554.769	2.0207																							600.26	2.5558	590.617	0.8804
		555.123	2.0213																							600.615	2.5589	590.972	0.8801
		555.478	2.0213																							600.97	2.562	591.327	0.8795
		555.833	2.0216																							601.325	2.5651	591.682	0.8785
		556.188	2.0222																							601.681	2.5688	592.037	0.8779
		556.543	2.0225																							602.037	2.5719	592.392	0.8773
		556.898	2.0225																							602.392	2.5747	592.747	0.8767
		557.253	2.0231																							602.747	2.5781	593.102	0.8764
		557.608	2.0234																							603.102	2.5815	593.457	0.8754
		557.963	2.0238																							603.457	2.5849	593.812	0.8751
		558.318	2.0241																							603.812	2.588	594.167	0.8739
		558.673	2.0244																							604.167	2.5917	594.522	0.8736
		559.028	2.0247																							604.522	2.5948	594.876	0.8733
		559.383	2.025																							604.877	2.5982	595.231	0.8723
		559.738	2.0253																							605.232	2.6019	595.586	0.8717
		560.093	2.0259																							605.587	2.6054	595.941	0.8714
		560.447	2.0262																							605.942	2.6091	596.296	0.8708
		560.802	2.0265																							606.297	2.6125	596.651	0.8702
		561.157	2.0272																							606.652	2.6165	597.006	0.8696
		561.512	2.0275																							607.008	2.6199	597.361	0.8689
		561.867	2.0281																							607.363	2.6236	597.716	0.8683
		562.222	2.0287																							607.718	2.6274	598.071	0.868
		562.577	2.029																							608.073	2.6311	598.426	0.8674
		562.932	2.0296																							608.428	2.6348	598.781	0.8661
		563.287	2.03																							608.783	2.6385	599.136	0.8658
		563.642	2.0306																							609.138	2.6422	599.491	0.8652
		563.997	2.0309																							609.493	2.646	599.846	0.8646
		564.352	2.0315																							609.848	2.65	600.201	0.864
		564.707	2.0318																							610.203	2.6537	600.556	0.8634
		565.062	2.0324																							610.558	2.6581	600.91	0.863
		565.417	2.0331																							610.913	2.6618	601.265	0.8624
		565.772	2.0337																							611.269	2.6658	601.62	0.8621
		566.126	2.0343																							611.624	2.6698	601.975	0.8612
		566.481	2.0349																							611.979	2.6739	602.33	0.8609
		566.836	2.0359																							612.334	2.6779	602.685	0.8603
		567.191	2.0368																							612.689	2.6819	603.04	0.8596
		567.546	2.0374																							613.044	2.6857	603.395	0.859
		567.901	2.038																							613.4	2.69	603.75	0.8584
		568.256	2.0386																							613.755	2.694	604.105	0.8578
		568.611	2.0393																							614.11	2.6981	604.46	0.8572
		568.966	2.0399																							614.465	2.7024	604.815	0.8565
		569.321	2.0408																							614.82	2.7064	605.17	0.8559
		569.676	2.0414																							615.175	2.7105	605.525	0.855
		570.031	2.0424																							615.53	2.7148	605.88	0.8547
		570.386	2.043																							615.885	2.7188	606.235	0.8541
		570.741	2.0439																							616.24	2.7225	606.59	0.8537
		571.096	2.0448																							616.595	2.7269	606.944	0.8531
		571.451	2.0458																							616.95	2.7309	607.299	0.8525
		571.806	2.0467																							617.305	2.7353	607.654	0.8519
		572.16	2.0476																							617.66	2.7393	608.009	0.8513
		572.515	2.0486																							618.015	2.7433	608.364	0.8503
		572.87	2.0495																							618.37	2.7473	608.719	0.85
		573.225	2.0504																							618.725	2.7517	609.074	0.8494
		573.58	2.0514																							619.081	2.7554	609.429	0.8491
		573.935	2.0526																							619.436	2.7597	609.784	0.8485
		574.29	2.0535																							619.791	2.7638	610.139	0.8479
		574.645	2.0541																							620.146	2.7678	610.494	0.8472
		575	2.0551																							620.501	2.7718	610.849	0.8466
		575.355	2.056																							620.856	2.7762	611.204	0.8463
		575.71	2.0569																							621.211	2.7799	611.559	0.846
		576.065	2.0579																							621.566	2.7842	611.914	0.8451
		576.42	2.0591																							621.921	2.788	612.269	0.8448
		576.775	2.0603																							622.276	2.7923	612.623	0.8444
		577.13	2.0613																							622.631	2.796	612.978	0.8435
		577.485	2.0625																							622.954	2.8	613.333	0.8432
		577.84	2.0634																									613.688	0.8423
		578.194	2.0644																									614.043	0.8417
		578.549	2.0653																									614.398	0.8413
		578.904	2.0662																									614.753	0.841
		579.259	2.0672																									615.108	0.8401
		579.614	2.0684																									615.463	0.8395
		579.969	2.0693																									615.818	0.8392
		580.324	2.0703																									616.173	0.8386
		580.679	2.0712																									616.528	0.8382
		581.034	2.0721																									616.883	0.8376
		581.389	2.0731																									617.238	0.8373
		581.744	2.074																									617.593	0.837
		582.099	2.0746																									617.947	0.8364
		582.454	2.0755																									618.302	0.8361
		582.809	2.0768																									618.657	0.8355
		583.164	2.0777																									619.012	0.8345
		583.519	2.0786																									619.367	0.8342
		583.873	2.0796																									619.722	0.8339
		584.228	2.0805																									620.077	0.8333
		584.583	2.0814																									620.432	0.833
		584.938	2.0824																									620.787	0.8324
		585.293	2.0836																									621.142	0.832
		585.648	2.0845																									621.497	0.8317
		586.003	2.0855																									621.852	0.8308
		586.358	2.0864																									622.207	0.8305
		586.713	2.0873																									622.562	0.8302
		587.068	2.0879																									622.917	0.8299
		587.423	2.0889																									623.272	0.8293
		587.778	2.0898																									623.626	0.8286
		588.133	2.0907																									623.981	0.828
		588.488	2.0913																									624.336	0.8277
		588.843	2.0923																									624.691	0.8274
		589.197	2.0932																									625.046	0.8265
		589.552	2.0941																									625.401	0.8262
		589.907	2.0948																									625.756	0.8255
		590.262	2.0957																									626.111	0.8252
		590.617	2.0963																									626.466	0.8246
		590.972	2.0972																									626.821	0.824
		591.327	2.0979																									627.176	0.8234
		591.682	2.0985																									627.531	0.8227
		592.037	2.0994																									627.886	0.8224
		592.392	2.1003																									628.241	0.8221
		592.747	2.101																									628.596	0.8215
		593.102	2.1019																									628.951	0.8212
		586.358	2.0864																									629.306	0.8206
		586.713	2.0873																									629.66	0.8196
		587.068	2.0879																									630.015	0.8196
		587.423	2.0889																									630.37	0.8184
		587.778	2.0898																									630.725	0.8181
		588.133	2.0907																									631.08	0.8178
		588.488	2.0913																									631.435	0.8169
		588.843	2.0923																									631.79	0.8162
		589.197	2.0932																									632.145	0.8159
		589.552	2.0941																									632.5	0.8156
		589.907	2.0948																									632.855	0.815
		590.262	2.0957																									633.21	0.8144
		590.617	2.0963																									633.565	0.8138
		590.972	2.0972																									633.92	0.8131
		591.327	2.0979																									634.275	0.8128
		591.682	2.0985																									634.63	0.8122
		592.037	2.0994																									634.985	0.8116
		592.392	2.1003																									635.34	0.811
		592.747	2.101																									635.694	0.81
		593.102	2.1019																									636.049	0.81
		593.457	2.1025																									636.404	0.8094
		593.812	2.1034																									636.759	0.8085
		594.167	2.1041																									637.114	0.8079
		594.522	2.1047																									637.469	0.8079
		594.876	2.1056																									637.824	0.8069
		595.231	2.1062																									638.179	0.8066
		595.586	2.1072																									638.534	0.806
		595.941	2.1081																									638.889	0.8054
		596.296	2.1087																									639.244	0.8051
		596.651	2.1093																									639.599	0.8045
		597.006	2.1103																									639.954	0.8038
		597.361	2.1109																									640.309	0.8029
		597.716	2.1118																									640.664	0.8023
		598.071	2.1124																									641.019	0.8017
		598.426	2.1134																									641.373	0.801
		598.781	2.1143																									641.728	0.8004
		599.136	2.1149																									642.066	0.7998
		599.491	2.1161
		599.846	2.1171
		600.201	2.118
		600.556	2.1189
		600.911	2.1196
		601.266	2.1205
		601.62	2.1214
		601.975	2.122
		602.33	2.123
		602.685	2.1239
		603.04	2.1248
		603.395	2.1254
		603.75	2.1264
		604.105	2.127
		604.46	2.1279
		604.815	2.1285
		605.17	2.1295
		605.525	2.1304
		605.88	2.1316
		606.235	2.1323
		606.59	2.1332
		606.945	2.1341
		607.299	2.1351
		607.654	2.1357
		608.009	2.1366
		608.364	2.1375
		608.719	2.1385
		609.074	2.1397
		609.429	2.1406
		609.784	2.1416
		610.139	2.1425
		610.494	2.1434
		610.849	2.1444
		611.204	2.1453
		611.559	2.1462
		611.914	2.1478
		612.269	2.1487
		612.624	2.1496
		612.979	2.1506
		613.333	2.1515
		613.688	2.1524
		614.043	2.1537
		614.398	2.1546
		614.753	2.1558
		615.108	2.1571
		615.463	2.158
		615.818	2.1592
		616.173	2.1605
		616.528	2.1614
		616.883	2.1626
		617.238	2.1639
		617.593	2.1648
		617.948	2.1661
		618.303	2.1673
		618.658	2.1682
		619.013	2.1695
		619.367	2.1707
		619.722	2.1723
		620.077	2.1735
		620.432	2.1747
		620.787	2.176
		621.142	2.1772
		621.497	2.1785
		621.852	2.18
		622.207	2.1812
		622.562	2.1825
		622.917	2.1837
		623.272	2.185
		623.627	2.1862
		623.982	2.1875
		624.337	2.1887
		624.692	2.1899
		625.046	2.1912
		625.401	2.1924
		625.756	2.1937
		626.111	2.1952
		626.466	2.1964
		626.821	2.1974
		627.176	2.1986
		627.531	2.1999
		627.886	2.2011
		628.241	2.2023
		628.596	2.2036
		628.951	2.2048
		629.306	2.2061
		629.661	2.2073
		630.016	2.2085
		630.37	2.2098
		630.725	2.211
		631.08	2.2123
		631.435	2.2135
		631.79	2.2144
		632.145	2.2157
		632.5	2.2169
		632.855	2.2178
		633.21	2.2194
		633.565	2.2203
		633.92	2.2216
		634.275	2.2225
		634.63	2.2237
		634.985	2.2247
		635.34	2.2256
		635.695	2.2268
		636.049	2.2278
		636.404	2.2287
		636.759	2.2296
		637.114	2.2305
		637.469	2.2315
		637.824	2.2324
		638.179	2.2336
		638.534	2.2343
		638.889	2.2355
		639.244	2.2364
		639.599	2.2374
		639.954	2.2383
		640.309	2.2389
		640.664	2.2398
		641.019	2.2408
		641.374	2.2417
		641.729	2.2426
		642.083	2.2433
		642.438	2.2442
		642.793	2.2451
		643.148	2.2457
		643.503	2.2467
		643.858	2.2476
		644.213	2.2485
		644.568	2.2491
		644.923	2.2507
		645.278	2.2513
		645.633	2.2522
		645.988	2.2532
		646.343	2.2541
		646.698	2.2547
		647.053	2.2557
		647.408	2.2566
		647.763	2.2572
		648.117	2.2584
		648.472	2.2594
		648.827	2.26
		649.182	2.2609
		649.537	2.2619
		649.892	2.2628
		650.247	2.2637
		650.602	2.2643
		650.957	2.2653
[truncated: 1,894 more rows]

## Sheet: Figure 3a
Figure 3a	Ultraviolet/visible (UV-vis) spectra		300	2.634	300	2.72953	300	2.6392
			300.5	2.582	300.5	2.70526	300.5	2.5342
			301	2.731	301	2.68251	301	2.7782
			301.5	2.627	301.5	2.66246	301.5	2.6512
			302	2.587	302	2.64572	302	2.6482
			302.5	2.572	302.5	2.6323	302.5	2.5932
			303	2.506	303	2.62169	303	2.5772
			303.5	2.536	303.5	2.61309	303.5	2.7432
			304	2.539	304	2.60576	304	2.6102
			304.5	2.453	304.5	2.59912	304.5	2.8112
			305	2.465	305	2.59294	305	2.5392
			305.5	2.458	305.5	2.58725	305.5	2.6222
			306	2.397	306	2.57554	306	2.65149
			306.5	2.4	306.5	2.5708	306.5	2.65094
			307	2.366	307	2.56661	307	2.63942
			307.5	2.325	307.5	2.56279	307.5	2.64263
			308	2.307	308	2.55924	308	2.63857
			308.5	2.217	308.5	2.55594	308.5	2.63424
			309	2.225	309	2.55292	309	2.62923
			309.5	2.165	309.5	2.55025	309.5	2.6207
			310	2.184	310	2.54797	310	2.61887
			310.5	2.109	310.5	2.54611	310.5	2.60868
			311	2.083	311	2.54467	311	2.6146
			311.5	2.093	311.5	2.54364	311.5	2.60273
			312	1.993	312	2.54303	312	2.59666
			312.5	2.009	312.5	2.54234	312.5	2.59441
			313	1.961	313	2.54187	313	2.5978
			313.5	1.923	313.5	2.54161	313.5	2.59875
			314	1.904	314	2.54154	314	2.5962
			314.5	1.859	314.5	2.54164	314.5	2.5886
			315	1.815	315	2.54187	315	2.58554
			315.5	1.773	315.5	2.5422	315.5	2.58947
			316	1.727	316	2.5426	316	2.59757
			316.5	1.7	316.5	2.54306	316.5	2.60435
			317	1.66	317	2.54355	317	2.60173
			317.5	1.625	317.5	2.54406	317.5	2.60191
			318	1.593	318	2.54458	318	2.60774
			318.5	1.548	318.5	2.54512	318.5	2.60811
			319	1.513	319	2.54565	319	2.60875
			319.5	1.49	319.5	2.54614	319.5	2.60824
			320	1.447	320	2.5466	320	2.60889
			320.5	1.422	320.5	2.547	320.5	2.60534
			321	1.382	321	2.54735	321	2.60892
			321.5	1.348	321.5	2.54764	321.5	2.61108
			322	1.315	322	2.54785	322	2.60773
			322.5	1.289	322.5	2.54799	322.5	2.60816
			323	1.251	323	2.54805	323	2.60424
			323.5	1.219	323.5	2.54802	323.5	2.60557
			324	1.188	324	2.5479	324	2.60761
			324.5	1.168	324.5	2.54769	324.5	2.61143
			325	1.13	325	2.54738	325	2.60919
			325.5	1.101	325.5	2.54698	325.5	2.61173
			326	1.077	326	2.54648	326	2.61308
			326.5	1.044	326.5	2.54588	326.5	2.60874
			327	1.013	327	2.54519	327	2.61754
			327.5	0.994	327.5	2.54441	327.5	2.61792
			328	0.969	328	2.54353	328	2.62182
			328.5	0.938	328.5	2.54256	328.5	2.62265
			329	0.915	329	2.5415	329	2.62139
			329.5	0.887	329.5	2.54037	329.5	2.6261
			330	0.862	330	2.53915	330	2.62735
			330.5	0.841	330.5	2.53786	330.5	2.62463
			331	0.817	331	2.5365	331	2.62665
			331.5	0.795	331.5	2.53507	331.5	2.62286
			332	0.776	332	2.53359	332	2.61861
			332.5	0.75	332.5	2.53206	332.5	2.61406
			333	0.732	333	2.53048	333	2.61569
			333.5	0.713	333.5	2.52886	333.5	2.61515
			334	0.689	334	2.52721	334	2.6129
			334.5	0.672	334.5	2.52553	334.5	2.61237
			335	0.655	335	2.52383	335	2.6073
			335.5	0.634	335.5	2.52212	335.5	2.61179
			336	0.619	336	2.52041	336	2.6101
			336.5	0.594	336.5	2.5187	336.5	2.61378
			337	0.581	337	2.51699	337	2.61829
			337.5	0.567	337.5	2.51531	337.5	2.62421
			338	0.548	338	2.51364	338	2.62569
			338.5	0.534	338.5	2.512	338.5	2.62618
			339	0.515	339	2.5104	339	2.6349
			339.5	0.501	339.5	2.50883	339.5	2.63392
			340	0.488	340	2.50731	340	2.63482
			340.5	0.477	340.5	2.50584	340.5	2.63655
			341	0.459	341	2.50443	341	2.63511
			341.5	0.45	341.5	2.50307	341.5	2.63475
			342	0.441	342	2.50177	342	2.63325
			342.5	0.426	342.5	2.50054	342.5	2.63472
			343	0.416	343	2.49938	343	2.63396
			343.5	0.402	343.5	2.49829	343.5	2.62761
			344	0.39	344	2.49727	344	2.62509
			344.5	0.382	344.5	2.49633	344.5	2.6228
			345	0.373	345	2.49546	345	2.62434
			345.5	0.363	345.5	2.49467	345.5	2.62805
			346	0.353	346	2.49395	346	2.63038
			346.5	0.34	346.5	2.4933	346.5	2.62885
			347	0.334	347	2.49273	347	2.62787
			347.5	0.325	347.5	2.49223	347.5	2.63123
			348	0.319	348	2.4918	348	2.63285
			348.5	0.309	348.5	2.49144	348.5	2.63454
			349	0.298	349	2.49114	349	2.63452
			349.5	0.292	349.5	2.4909	349.5	2.63485
			350	0.286	350	2.49073	350	2.62989
			350.5	0.277	350.5	2.4906	350.5	2.63017
			351	0.272	351	2.49053	351	2.6306
			351.5	0.265	351.5	2.49051	351.5	2.62932
			352	0.257	352	2.49053	352	2.63085
			352.5	0.252	352.5	2.49058	352.5	2.62953
			353	0.244	353	2.49067	353	2.62757
			353.5	0.243	353.5	2.49079	353.5	2.62649
			354	0.234	354	2.49093	354	2.62635
			354.5	0.232	354.5	2.4911	354.5	2.62226
			355	0.225	355	2.49127	355	2.62149
			355.5	0.22	355.5	2.49146	355.5	2.6193
			356	0.216	356	2.49165	356	2.61872
			356.5	0.211	356.5	2.49185	356.5	2.61625
			357	0.204	357	2.49204	357	2.61851
			357.5	0.199	357.5	2.49223	357.5	2.61959
			358	0.194	358	2.49241	358	2.62071
			358.5	0.194	358.5	2.49257	358.5	2.62375
			359	0.186	359	2.49271	359	2.62428
			359.5	0.185	359.5	2.49283	359.5	2.62382
			360	0.18	360	2.49293	360	2.62523
			360.5	0.176	360.5	2.493	360.5	2.62615
			361	0.174	361	2.49304	361	2.62425
			361.5	0.17	361.5	2.49305	361.5	2.62313
			362	0.168	362	2.49302	362	2.62417
			362.5	0.166	362.5	2.49295	362.5	2.62768
			363	0.163	363	2.49284	363	2.63006
			363.5	0.159	363.5	2.49269	363.5	2.6307
			364	0.157	364	2.4925	364	2.63086
			364.5	0.151	364.5	2.49225	364.5	2.62896
			365	0.153	365	2.49196	365	2.63026
			365.5	0.144	365.5	2.49162	365.5	2.63262
			366	0.143	366	2.49122	366	2.63253
			366.5	0.141	366.5	2.49077	366.5	2.62948
			367	0.14	367	2.49027	367	2.63196
			367.5	0.137	367.5	2.4897	367.5	2.63017
			368	0.136	368	2.48907	368	2.63023
			368.5	0.135	368.5	2.48839	368.5	2.63232
			369	0.13	369	2.48763	369	2.63201
			369.5	0.131	369.5	2.48681	369.5	2.63325
			370	0.127	370	2.48593	370	2.63289
			370.5	0.129	370.5	2.48497	370.5	2.63197
			371	0.124	371	2.48395	371	2.62612
			371.5	0.121	371.5	2.48286	371.5	2.62541
			372	0.122	372	2.48169	372	2.62451
			372.5	0.12	372.5	2.48046	372.5	2.62204
			373	0.12	373	2.47915	373	2.61845
			373.5	0.117	373.5	2.47777	373.5	2.61528
			374	0.117	374	2.47632	374	2.6163
			374.5	0.114	374.5	2.4748	374.5	2.61481
			375	0.11	375	2.47321	375	2.61292
			375.5	0.11	375.5	2.47155	375.5	2.60755
			376	0.11	376	2.46983	376	2.60565
			376.5	0.108	376.5	2.46804	376.5	2.60582
			377	0.109	377	2.46619	377	2.6067
			377.5	0.106	377.5	2.46428	377.5	2.60635
			378	0.104	378	2.46232	378	2.60226
			378.5	0.105	378.5	2.4603	378.5	2.60001
			379	0.103	379	2.45822	379	2.60198
			379.5	0.101	379.5	2.4561	379.5	2.60371
			380	0.101	380	2.45393	380	2.6011
			380.5	0.101	380.5	2.4517	380.5	2.60266
			381	0.099	381	2.44943	381	2.60066
			381.5	0.099	381.5	2.44712	381.5	2.60317
			382	0.098	382	2.44475	382	2.60441
			382.5	0.097	382.5	2.44232	382.5	2.60535
			383	0.097	383	2.43984	383	2.60622
			383.5	0.098	383.5	2.4373	383.5	2.61011
			384	0.095	384	2.43469	384	2.61043
			384.5	0.094	384.5	2.432	384.5	2.613
			385	0.094	385	2.42922	385	2.61209
			385.5	0.091	385.5	2.42635	385.5	2.61118
			386	0.093	386	2.42336	386	2.61446
			386.5	0.091	386.5	2.42024	386.5	2.61637
			387	0.09	387	2.41699	387	2.61637
			387.5	0.092	387.5	2.41357	387.5	2.61497
			388	0.09	388	2.40996	388	2.61683
			388.5	0.089	388.5	2.40616	388.5	2.61661
			389	0.087	389	2.40213	389	2.6159
			389.5	0.087	389.5	2.39785	389.5	2.61441
			390	0.086	390	2.39331	390	2.6133
			390.5	0.086	390.5	2.38846	390.5	2.61294
			391	0.085	391	2.3833	391	2.61314
			391.5	0.085	391.5	2.37779	391.5	2.61275
			392	0.086	392	2.37192	392	2.61157
			392.5	0.086	392.5	2.36565	392.5	2.61411
			393	0.084	393	2.35897	393	2.61346
			393.5	0.083	393.5	2.35186	393.5	2.61609
			394	0.084	394	2.3443	394	2.61497
			394.5	0.083	394.5	2.33626	394.5	2.61548
			395	0.083	395	2.32774	395	2.61733
			395.5	0.083	395.5	2.31872	395.5	2.6186
			396	0.082	396	2.30919	396	2.61804
			396.5	0.08	396.5	2.29914	396.5	2.6194
			397	0.08	397	2.28858	397	2.61899
			397.5	0.08	397.5	2.27749	397.5	2.62107
			398	0.081	398	2.26588	398	2.62398
			398.5	0.08	398.5	2.25376	398.5	2.62592
			399	0.078	399	2.24113	399	2.62878
			399.5	0.079	399.5	2.22801	399.5	2.62887
			400	0.079	400	2.2144	400	2.63066
			400.5	0.077	400.5	2.20032	400.5	2.63176
			401	0.077	401	2.18579	401	2.63432
			401.5	0.079	401.5	2.17084	401.5	2.63488
			402	0.077	402	2.15548	402	2.63531
			402.5	0.076	402.5	2.13973	402.5	2.63577
			403	0.077	403	2.12363	403	2.6369
			403.5	0.076	403.5	2.10719	403.5	2.63856
			404	0.076	404	2.09045	404	2.64009
			404.5	0.076	404.5	2.07343	404.5	2.64093
			405	0.074	405	2.05615	405	2.64239
			405.5	0.073	405.5	2.03864	405.5	2.64452
			406	0.075	406	2.02093	406	2.64365
			406.5	0.074	406.5	2.00304	406.5	2.64521
			407	0.074	407	1.98499	407	2.64497
			407.5	0.074	407.5	1.96681	407.5	2.64548
			408	0.074	408	1.9485	408	2.6467
			408.5	0.072	408.5	1.9301	408.5	2.64631
			409	0.073	409	1.9116	409	2.64505
			409.5	0.073	409.5	1.89304	409.5	2.64486
			410	0.074	410	1.87441	410	2.64496
			410.5	0.072	410.5	1.85574	410.5	2.64534
			411	0.073	411	1.83701	411	2.64766
			411.5	0.071	411.5	1.81825	411.5	2.64746
			412	0.071	412	1.79946	412	2.6491
			412.5	0.071	412.5	1.78063	412.5	2.64898
			413	0.071	413	1.76178	413	2.64793
			413.5	0.071	413.5	1.74289	413.5	2.64886
			414	0.07	414	1.72398	414	2.64741
			414.5	0.071	414.5	1.70504	414.5	2.65041
			415	0.071	415	1.68607	415	2.65119
			415.5	0.07	415.5	1.66706	415.5	2.6514
			416	0.069	416	1.64803	416	2.65156
			416.5	0.068	416.5	1.62896	416.5	2.65206
			417	0.07	417	1.60986	417	2.65143
			417.5	0.069	417.5	1.59072	417.5	2.65149
			418	0.069	418	1.57156	418	2.64966
			418.5	0.068	418.5	1.55236	418.5	2.64979
			419	0.069	419	1.53315	419	2.64864
			419.5	0.068	419.5	1.51391	419.5	2.64863
			420	0.069	420	1.49465	420	2.64771
			420.5	0.068	420.5	1.47539	420.5	2.64558
			421	0.069	421	1.45612	421	2.64539
			421.5	0.068	421.5	1.43686	421.5	2.64339
			422	0.068	422	1.41761	422	2.6421
			422.5	0.067	422.5	1.39839	422.5	2.64228
			423	0.067	423	1.37919	423	2.64287
			423.5	0.067	423.5	1.36005	423.5	2.64227
			424	0.066	424	1.34095	424	2.64142
			424.5	0.067	424.5	1.32193	424.5	2.63848
			425	0.068	425	1.30297	425	2.63838
			425.5	0.066	425.5	1.28411	425.5	2.63957
			426	0.065	426	1.26534	426	2.63671
			426.5	0.067	426.5	1.24668	426.5	2.63727
			427	0.067	427	1.22813	427	2.63436
			427.5	0.067	427.5	1.20971	427.5	2.63313
			428	0.067	428	1.19141	428	2.63191
			428.5	0.066	428.5	1.17326	428.5	2.63021
			429	0.067	429	1.15526	429	2.62757
			429.5	0.065	429.5	1.13741	429.5	2.62648
			430	0.065	430	1.11972	430	2.62374
			430.5	0.065	430.5	1.10219	430.5	2.62292
			431	0.066	431	1.08483	431	2.61937
			431.5	0.065	431.5	1.06765	431.5	2.61768
			432	0.066	432	1.05063	432	2.61704
			432.5	0.066	432.5	1.0338	432.5	2.61545
			433	0.065	433	1.01715	433	2.61453
			433.5	0.065	433.5	1.00068	433.5	2.61286
			434	0.064	434	0.9844	434	2.61184
			434.5	0.064	434.5	0.96831	434.5	2.61131
			435	0.065	435	0.9524	435	2.61174
			435.5	0.064	435.5	0.9367	435.5	2.61098
			436	0.065	436	0.92119	436	2.6117
			436.5	0.065	436.5	0.90588	436.5	2.61031
			437	0.064	437	0.89078	437	2.60982
			437.5	0.064	437.5	0.87589	437.5	2.60802
			438	0.064	438	0.86121	438	2.60525
			438.5	0.063	438.5	0.84674	438.5	2.60293
			439	0.063	439	0.8325	439	2.59984
			439.5	0.063	439.5	0.81848	439.5	2.59685
			440	0.063	440	0.80469	440	2.59287
			440.5	0.063	440.5	0.79114	440.5	2.58805
			441	0.065	441	0.77783	441	2.58305
			441.5	0.062	441.5	0.76477	441.5	2.57936
			442	0.061	442	0.75196	442	2.57342
			442.5	0.063	442.5	0.73939	442.5	2.56769
			443	0.061	443	0.72709	443	2.56131
			443.5	0.063	443.5	0.71505	443.5	2.55625
			444	0.062	444	0.70327	444	2.55177
			444.5	0.063	444.5	0.69175	444.5	2.54633
			445	0.062	445	0.6805	445	2.54195
			445.5	0.06	445.5	0.66952	445.5	2.53619
			446	0.061	446	0.65881	446	2.53083
			446.5	0.06	446.5	0.64836	446.5	2.52647
			447	0.062	447	0.63817	447	2.52226
			447.5	0.061	447.5	0.62825	447.5	2.51698
			448	0.061	448	0.61858	448	2.51204
			448.5	0.061	448.5	0.60917	448.5	2.50616
			449	0.06	449	0.6	449	2.49962
			449.5	0.06	449.5	0.59109	449.5	2.49305
			450	0.06	450	0.58241	450	2.48609
			450.5	0.06	450.5	0.57397	450.5	2.47771
			451	0.06	451	0.56575	451	2.46998
			451.5	0.059	451.5	0.55775	451.5	2.46327
			452	0.06	452	0.54998	452	2.45483
			452.5	0.059	452.5	0.54241	452.5	2.44542
			453	0.059	453	0.53504	453	2.43604
			453.5	0.059	453.5	0.52787	453.5	2.42685
			454	0.059	454	0.5209	454	2.41592
			454.5	0.058	454.5	0.51411	454.5	2.40523
			455	0.06	455	0.5075	455	2.3943
			455.5	0.059	455.5	0.50108	455.5	2.38317
			456	0.058	456	0.49483	456	2.37241
			456.5	0.059	456.5	0.48875	456.5	2.35938
			457	0.059	457	0.48284	457	2.34643
			457.5	0.059	457.5	0.47711	457.5	2.33295
			458	0.058	458	0.47154	458	2.31953
			458.5	0.058	458.5	0.46614	458.5	2.30593
			459	0.059	459	0.4609	459	2.29159
			459.5	0.058	459.5	0.45583	459.5	2.27759
			460	0.057	460	0.45093	460	2.26316
			460.5	0.058	460.5	0.4462	460.5	2.24898
			461	0.057	461	0.44164	461	2.23349
			461.5	0.057	461.5	0.43725	461.5	2.21869
			462	0.058	462	0.43303	462	2.20346
			462.5	0.057	462.5	0.42898	462.5	2.18822
			463	0.058	463	0.42511	463	2.17357
			463.5	0.056	463.5	0.4214	463.5	2.15905
			464	0.057	464	0.41787	464	2.14312
			464.5	0.056	464.5	0.41451	464.5	2.12792
			465	0.057	465	0.41132	465	2.11219
			465.5	0.056	465.5	0.4083	465.5	2.0962
			466	0.057	466	0.40544	466	2.07987
			466.5	0.056	466.5	0.40274	466.5	2.06321
			467	0.056	467	0.40021	467	2.04679
			467.5	0.057	467.5	0.39782	467.5	2.03017
			468	0.056	468	0.39559	468	2.01369
			468.5	0.056	468.5	0.3935	468.5	1.99662
			469	0.056	469	0.39155	469	1.9806
			469.5	0.056	469.5	0.38972	469.5	1.96466
			470	0.056	470	0.38802	470	1.94857
			470.5	0.055	470.5	0.38643	470.5	1.9327
			471	0.056	471	0.38496	471	1.9168
			471.5	0.054	471.5	0.38357	471.5	1.90171
			472	0.056	472	0.38228	472	1.88638
			472.5	0.055	472.5	0.38107	472.5	1.87107
			473	0.055	473	0.37993	473	1.85555
			473.5	0.056	473.5	0.37886	473.5	1.83991
			474	0.055	474	0.37784	474	1.82417
			474.5	0.055	474.5	0.37687	474.5	1.8086
			475	0.056	475	0.37594	475	1.79281
			475.5	0.055	475.5	0.37504	475.5	1.77662
			476	0.055	476	0.37416	476	1.7604
			476.5	0.055	476.5	0.37331	476.5	1.7437
			477	0.055	477	0.37246	477	1.7263
			477.5	0.054	477.5	0.37163	477.5	1.70865
			478	0.054	478	0.37079	478	1.69128
			478.5	0.055	478.5	0.36995	478.5	1.67357
			479	0.055	479	0.36911	479	1.65585
			479.5	0.055	479.5	0.36826	479.5	1.63783
			480	0.054	480	0.3674	480	1.62008
			480.5	0.055	480.5	0.36653	480.5	1.60216
			481	0.054	481	0.36565	481	1.58431
			481.5	0.054	481.5	0.36475	481.5	1.56675
			482	0.054	482	0.36384	482	1.54912
			482.5	0.052	482.5	0.36291	482.5	1.53142
			483	0.054	483	0.36197	483	1.51424
			483.5	0.054	483.5	0.36103	483.5	1.49703
			484	0.053	484	0.36007	484	1.47976
			484.5	0.054	484.5	0.3591	484.5	1.46268
			485	0.053	485	0.35813	485	1.44575
			485.5	0.052	485.5	0.35716	485.5	1.42878
			486	0.053	486	0.35618	486	1.41197
			486.5	0.052	486.5	0.3552	486.5	1.39519
			487	0.053	487	0.35422	487	1.37868
			487.5	0.052	487.5	0.35324	487.5	1.36219
			488	0.052	488	0.35227	488	1.34569
			488.5	0.051	488.5	0.35131	488.5	1.32924
			489	0.052	489	0.35035	489	1.31291
			489.5	0.052	489.5	0.3494	489.5	1.29685
			490	0.051	490	0.34845	490	1.28089
			490.5	0.05	490.5	0.34752	490.5	1.26494
			491	0.052	491	0.34659	491	1.24911
			491.5	0.051	491.5	0.34567	491.5	1.23357
			492	0.05	492	0.34476	492	1.21804
			492.5	0.051	492.5	0.34385	492.5	1.2024
			493	0.051	493	0.34295	493	1.18709
			493.5	0.051	493.5	0.34206	493.5	1.17208
			494	0.052	494	0.34116	494	1.15698
			494.5	0.05	494.5	0.34027	494.5	1.14206
			495	0.05	495	0.33937	495	1.12725
			495.5	0.05	495.5	0.33846	495.5	1.11236
			496	0.05	496	0.33755	496	1.09785
			496.5	0.05	496.5	0.33662	496.5	1.08365
			497	0.05	497	0.33568	497	1.06956
			497.5	0.05	497.5	0.33473	497.5	1.05552
			498	0.049	498	0.33375	498	1.0417
			498.5	0.051	498.5	0.33275	498.5	1.02814
			499	0.049	499	0.33172	499	1.01484
			499.5	0.05	499.5	0.33066	499.5	1.00155
			500	0.05	500	0.32957	500	0.9885
			500.5	0.049	500.5	0.32844	500.5	0.97565
			501	0.049	501	0.32727	501	0.96284
			501.5	0.049	501.5	0.32606	501.5	0.95026
			502	0.049	502	0.3248	502	0.93767
			502.5	0.049	502.5	0.32349	502.5	0.9251
			503	0.049	503	0.32212	503	0.91279
			503.5	0.049	503.5	0.3207	503.5	0.90065
			504	0.048	504	0.31923	504	0.88857
			504.5	0.048	504.5	0.31769	504.5	0.87659
			505	0.048	505	0.31609	505	0.86499
			505.5	0.048	505.5	0.31442	505.5	0.85357
			506	0.048	506	0.31269	506	0.84215
			506.5	0.049	506.5	0.31089	506.5	0.83103
			507	0.049	507	0.30901	507	0.82003
			507.5	0.048	507.5	0.30707	507.5	0.80915
			508	0.048	508	0.30505	508	0.79852
			508.5	0.048	508.5	0.30296	508.5	0.78813
			509	0.048	509	0.30079	509	0.77782
			509.5	0.048	509.5	0.29855	509.5	0.76773
			510	0.048	510	0.29623	510	0.75782
			510.5	0.048	510.5	0.29383	510.5	0.74799
			511	0.049	511	0.29136	511	0.73832
			511.5	0.047	511.5	0.28882	511.5	0.72879
			512	0.047	512	0.28619	512	0.71938
			512.5	0.048	512.5	0.2835	512.5	0.70999
			513	0.047	513	0.28073	513	0.70079
			513.5	0.048	513.5	0.2779	513.5	0.69172
			514	0.047	514	0.27499	514	0.68262
			514.5	0.047	514.5	0.27202	514.5	0.67346
			515	0.048	515	0.26898	515	0.66462
			515.5	0.047	515.5	0.26589	515.5	0.65586
			516	0.047	516	0.26273	516	0.64719
			516.5	0.046	516.5	0.25952	516.5	0.63863
			517	0.047	517	0.25626	517	0.6302
			517.5	0.047	517.5	0.25296	517.5	0.62198
			518	0.047	518	0.24961	518	0.61375
			518.5	0.048	518.5	0.24622	518.5	0.60584
			519	0.047	519	0.24281	519	0.59796
			519.5	0.047	519.5	0.23936	519.5	0.59021
			520	0.046	520	0.2359	520	0.58256
			520.5	0.047	520.5	0.23241	520.5	0.57515
			521	0.046	521	0.22892	521	0.56778
			521.5	0.047	521.5	0.22543	521.5	0.56059
			522	0.047	522	0.22193	522	0.55336
			522.5	0.046	522.5	0.21845	522.5	0.54632
			523	0.047	523	0.21498	523	0.53938
			523.5	0.046	523.5	0.21154	523.5	0.53247
			524	0.047	524	0.20812	524	0.52571
			524.5	0.047	524.5	0.20474	524.5	0.51904
			525	0.047	525	0.2014	525	0.51249
			525.5	0.046	525.5	0.19811	525.5	0.50606
			526	0.046	526	0.19488	526	0.49973
			526.5	0.046	526.5	0.19171	526.5	0.49355
			527	0.045	527	0.18861	527	0.48752
			527.5	0.045	527.5	0.18558	527.5	0.48159
			528	0.047	528	0.18262	528	0.47554
			528.5	0.046	528.5	0.17976	528.5	0.46977
			529	0.047	529	0.17698	529	0.46414
			529.5	0.046	529.5	0.17429	529.5	0.45866
			530	0.046	530	0.1717	530	0.45316
			530.5	0.046	530.5	0.16921	530.5	0.44783
			531	0.047	531	0.16682	531	0.44266
			531.5	0.047	531.5	0.16454	531.5	0.43765
			532	0.046	532	0.16236	532	0.43267
			532.5	0.046	532.5	0.16028	532.5	0.4278
			533	0.046	533	0.15832	533	0.42313
			533.5	0.046	533.5	0.15646	533.5	0.41851
			534	0.047	534	0.1547	534	0.41399
			534.5	0.045	534.5	0.15305	534.5	0.40947
			535	0.045	535	0.1515	535	0.40501
			535.5	0.046	535.5	0.15005	535.5	0.40083
			536	0.045	536	0.14869	536	0.3966
			536.5	0.045	536.5	0.14743	536.5	0.39251
			537	0.044	537	0.14625	537	0.3885
			537.5	0.045	537.5	0.14516	537.5	0.38447
			538	0.045	538	0.14415	538	0.38066
			538.5	0.045	538.5	0.14321	538.5	0.37683
			539	0.045	539	0.14233	539	0.37309
			539.5	0.045	539.5	0.14153	539.5	0.36943
			540	0.044	540	0.14077	540	0.36582
			540.5	0.046	540.5	0.14007	540.5	0.36245
			541	0.045	541	0.13942	541	0.35893
			541.5	0.044	541.5	0.1388	541.5	0.35559
			542	0.044	542	0.13822	542	0.35229
			542.5	0.044	542.5	0.13767	542.5	0.34914
			543	0.044	543	0.13715	543	0.34601
			543.5	0.046	543.5	0.13664	543.5	0.34289
			544	0.044	544	0.13615	544	0.33988
			544.5	0.044	544.5	0.13567	544.5	0.33699
			545	0.043	545	0.1352	545	0.33429
			545.5	0.044	545.5	0.13473	545.5	0.3314
			546	0.044	546	0.13427	546	0.32869
			546.5	0.043	546.5	0.1338	546.5	0.32596
			547	0.044	547	0.13333	547	0.32342
			547.5	0.043	547.5	0.13286	547.5	0.32108
			548	0.044	548	0.13239	548	0.31858
			548.5	0.043	548.5	0.13191	548.5	0.31623
			549	0.044	549	0.13142	549	0.3139
			549.5	0.043	549.5	0.13093	549.5	0.31157
			550	0.043	550	0.13044	550	0.30941
			550.5	0.043	550.5	0.12994	550.5	0.30718
			551	0.043	551	0.12944	551	0.30523
			551.5	0.043	551.5	0.12894	551.5	0.3032
			552	0.043	552	0.12845	552	0.30133
			552.5	0.043	552.5	0.12795	552.5	0.29944
			553	0.043	553	0.12746	553	0.29755
			553.5	0.041	553.5	0.12698	553.5	0.29589
			554	0.042	554	0.12651	554	0.2942
			554.5	0.043	554.5	0.12605	554.5	0.29251
			555	0.042	555	0.12561	555	0.29089
			555.5	0.042	555.5	0.12518	555.5	0.28938
			556	0.042	556	0.12477	556	0.28799
			556.5	0.042	556.5	0.12437	556.5	0.28653
			557	0.041	557	0.124	557	0.28512
			557.5	0.043	557.5	0.12365	557.5	0.28363
			558	0.042	558	0.12333	558	0.28233
			558.5	0.042	558.5	0.12303	558.5	0.28104
			559	0.043	559	0.12275	559	0.27982
			559.5	0.042	559.5	0.1225	559.5	0.27868
			560	0.042	560	0.12227	560	0.27753
			560.5	0.042	560.5	0.12206	560.5	0.27644
			561	0.041	561	0.12188	561	0.27539
			561.5	0.041	561.5	0.12173	561.5	0.27438
			562	0.041	562	0.12159	562	0.27344
			562.5	0.042	562.5	0.12148	562.5	0.27249
			563	0.043	563	0.12139	563	0.27171
			563.5	0.042	563.5	0.12131	563.5	0.27083
			564	0.042	564	0.12126	564	0.27009
			564.5	0.042	564.5	0.12121	564.5	0.26931
			565	0.042	565	0.12118	565	0.26856
			565.5	0.041	565.5	0.12116	565.5	0.26794
			566	0.041	566	0.12115	566	0.26733
			566.5	0.042	566.5	0.12115	566.5	0.26666
			567	0.042	567	0.12115	567	0.26612
			567.5	0.042	567.5	0.12116	567.5	0.26551
			568	0.041	568	0.12116	568	0.2649
			568.5	0.042	568.5	0.12117	568.5	0.26421
			569	0.042	569	0.12118	569	0.26363
			569.5	0.042	569.5	0.12118	569.5	0.26302
			570	0.041	570	0.12117	570	0.26246
			570.5	0.041	570.5	0.12116	570.5	0.26196
			571	0.042	571	0.12114	571	0.26135
			571.5	0.041	571.5	0.12112	571.5	0.26093
			572	0.042	572	0.12108	572	0.26046
			572.5	0.041	572.5	0.12104	572.5	0.26006
			573	0.041	573	0.12098	573	0.25977
			573.5	0.04	573.5	0.12092	573.5	0.25947
			574	0.042	574	0.12084	574	0.25915
			574.5	0.041	574.5	0.12075	574.5	0.25886
			575	0.04	575	0.12065	575	0.25866
			575.5	0.041	575.5	0.12055	575.5	0.25833
			576	0.04	576	0.12043	576	0.2581
			576.5	0.041	576.5	0.1203	576.5	0.25783
			577	0.041	577	0.12017	577	0.2576
			577.5	0.04	577.5	0.12002	577.5	0.25741
			578	0.04	578	0.11987	578	0.25719
			578.5	0.041	578.5	0.11972	578.5	0.25701
			579	0.04	579	0.11956	579	0.25682
			579.5	0.04	579.5	0.11939	579.5	0.25651
			580	0.039	580	0.11922	580	0.25626
			580.5	0.038	580.5	0.11904	580.5	0.25605
			581	0.039	581	0.11887	581	0.25584
			581.5	0.039	581.5	0.11869	581.5	0.2555
			582	0.039	582	0.11851	582	0.25522
			582.5	0.039	582.5	0.11833	582.5	0.25489
			583	0.038	583	0.11816	583	0.25452
			583.5	0.039	583.5	0.11798	583.5	0.25441
			584	0.038	584	0.11781	584	0.25418
			584.5	0.039	584.5	0.11764	584.5	0.25397
			585	0.039	585	0.11748	585	0.2538
			585.5	0.039	585.5	0.11732	585.5	0.25356
			586	0.039	586	0.11716	586	0.25333
			586.5	0.039	586.5	0.11701	586.5	0.25311
			587	0.038	587	0.11686	587	0.25284
			587.5	0.038	587.5	0.11672	587.5	0.25258
			588	0.039	588	0.11658	588	0.2524
			588.5	0.039	588.5	0.11645	588.5	0.2522
			589	0.039	589	0.11633	589	0.25203
			589.5	0.038	589.5	0.11621	589.5	0.25195
			590	0.038	590	0.11609	590	0.25184
			590.5	0.038	590.5	0.11598	590.5	0.25171
			591	0.038	591	0.11587	591	0.25155
			591.5	0.038	591.5	0.11577	591.5	0.25146
			592	0.038	592	0.11567	592	0.25148
			592.5	0.038	592.5	0.11557	592.5	0.25144
			593	0.038	593	0.11548	593	0.25132
			593.5	0.037	593.5	0.11539	593.5	0.25118
			594	0.038	594	0.1153	594	0.25109
			594.5	0.038	594.5	0.11521	594.5	0.25098
			595	0.038	595	0.11513	595	0.25092
			595.5	0.038	595.5	0.11504	595.5	0.25086
			596	0.038	596	0.11496	596	0.25068
			596.5	0.039	596.5	0.11487	596.5	0.25051
			597	0.038	597	0.11479	597	0.25037
			597.5	0.039	597.5	0.1147	597.5	0.2502
			598	0.038	598	0.11461	598	0.24993
			598.5	0.038	598.5	0.11452	598.5	0.24964
			599	0.039	599	0.11443	599	0.24934
			599.5	0.038	599.5	0.11434	599.5	0.24914
			600	0.039	600	0.11424	600	0.2489
			600.5	0.036	600.5	0.11414	600.5	0.24858
			601	0.037	601	0.11403	601	0.24832
			601.5	0.038	601.5	0.11393	601.5	0.24805
			602	0.038	602	0.11382	602	0.24777
			602.5	0.038	602.5	0.1137	602.5	0.24752
			603	0.038	603	0.11358	603	0.24734
			603.5	0.037	603.5	0.11346	603.5	0.2471
			604	0.038	604	0.11334	604	0.24687
			604.5	0.038	604.5	0.11321	604.5	0.24667
			605	0.038	605	0.11307	605	0.24641
			605.5	0.037	605.5	0.11293	605.5	0.24607
			606	0.038	606	0.11279	606	0.24572
			606.5	0.038	606.5	0.11264	606.5	0.24543
			607	0.038	607	0.11249	607	0.24507
			607.5	0.037	607.5	0.11234	607.5	0.24474
			608	0.036	608	0.11218	608	0.24446
			608.5	0.038	608.5	0.11202	608.5	0.24414
			609	0.037	609	0.11185	609	0.2438
			609.5	0.038	609.5	0.11168	609.5	0.24351
			610	0.037	610	0.11151	610	0.24304
			610.5	0.036	610.5	0.11134	610.5	0.2426
			611	0.037	611	0.11116	611	0.2422
			611.5	0.037	611.5	0.11098	611.5	0.24184
			612	0.037	612	0.1108	612	0.24133
			612.5	0.036	612.5	0.11061	612.5	0.24083
			613	0.038	613	0.11043	613	0.24046
			613.5	0.037	613.5	0.11024	613.5	0.23998
			614	0.037	614	0.11005	614	0.23951
			614.5	0.037	614.5	0.10986	614.5	0.23894
			615	0.037	615	0.10966	615	0.23834
			615.5	0.036	615.5	0.10947	615.5	0.2377
			616	0.037	616	0.10927	616	0.23716
			616.5	0.037	616.5	0.10908	616.5	0.2366
			617	0.037	617	0.10888	617	0.23586
			617.5	0.038	617.5	0.10868	617.5	0.23513
			618	0.036	618	0.10848	618	0.23449
			618.5	0.037	618.5	0.10828	618.5	0.23383
			619	0.037	619	0.10807	619	0.23322
			619.5	0.037	619.5	0.10787	619.5	0.23254
			620	0.037	620	0.10766	620	0.23193
			620.5	0.036	620.5	0.10746	620.5	0.23128
			621	0.036	621	0.10725	621	0.23067
			621.5	0.036	621.5	0.10704	621.5	0.22998
			622	0.037	622	0.10683	622	0.22914
			622.5	0.037	622.5	0.10662	622.5	0.22845
			623	0.037	623	0.10641	623	0.22781
			623.5	0.036	623.5	0.10619	623.5	0.22709
			624	0.036	624	0.10598	624	0.22642
			624.5	0.037	624.5	0.10576	624.5	0.22573
			625	0.036	625	0.10554	625	0.22503
			625.5	0.036	625.5	0.10531	625.5	0.22423
			626	0.036	626	0.10509	626	0.22346
			626.5	0.037	626.5	0.10486	626.5	0.22263
			627	0.036	627	0.10463	627	0.22178
			627.5	0.036	627.5	0.10439	627.5	0.22098
			628	0.036	628	0.10416	628	0.22022
			628.5	0.036	628.5	0.10392	628.5	0.21948
			629	0.035	629	0.10367	629	0.21857
			629.5	0.036	629.5	0.10343	629.5	0.21776
			630	0.035	630	0.10318	630	0.21686
			630.5	0.036	630.5	0.10292	630.5	0.21595
			631	0.036	631	0.10267	631	0.21508
			631.5	0.036	631.5	0.10241	631.5	0.21418
			632	0.036	632	0.10214	632	0.21332
			632.5	0.036	632.5	0.10187	632.5	0.21244
			633	0.036	633	0.1016	633	0.21147
			633.5	0.036	633.5	0.10133	633.5	0.21052
			634	0.036	634	0.10105	634	0.20964
			634.5	0.036	634.5	0.10077	634.5	0.20873
			635	0.036	635	0.10049	635	0.20775
			635.5	0.035	635.5	0.1002	635.5	0.20677
			636	0.036	636	0.09991	636	0.20582
			636.5	0.035	636.5	0.09962	636.5	0.20476
			637	0.035	637	0.09932	637	0.20367
			637.5	0.036	637.5	0.09902	637.5	0.20253
			638	0.035	638	0.09872	638	0.2015
			638.5	0.035	638.5	0.09842	638.5	0.20039
			639	0.035	639	0.09811	639	0.19928
			639.5	0.035	639.5	0.0978	639.5	0.19828
			640	0.035	640	0.09749	640	0.19724
			640.5	0.035	640.5	0.09717	640.5	0.19614
			641	0.035	641	0.09685	641	0.19497
			641.5	0.034	641.5	0.09653	641.5	0.19392
			642	0.035	642	0.09621	642	0.19287
			642.5	0.035	642.5	0.09588	642.5	0.19182
			643	0.034	643	0.09555	643	0.1908
			643.5	0.035	643.5	0.09522	643.5	0.18986
			644	0.035	644	0.09489	644	0.18881
			644.5	0.034	644.5	0.09455	644.5	0.18789
			645	0.035	645	0.09421	645	0.18691
			645.5	0.035	645.5	0.09386	645.5	0.18599
			646	0.034	646	0.09351	646	0.18502
			646.5	0.034	646.5	0.09316	646.5	0.18397
			647	0.035	647	0.0928	647	0.18297
			647.5	0.035	647.5	0.09245	647.5	0.18197
			648	0.034	648	0.09208	648	0.1809
			648.5	0.035	648.5	0.09172	648.5	0.17985
			649	0.035	649	0.09135	649	0.17871
			649.5	0.034	649.5	0.09098	649.5	0.17767
			650	0.035	650	0.09061	650	0.17668
			650.5	0.034	650.5	0.09024	650.5	0.17556
			651	0.034	651	0.08987	651	0.17448
			651.5	0.033	651.5	0.08949	651.5	0.17335
			652	0.033	652	0.08912	652	0.17221
			652.5	0.034	652.5	0.08874	652.5	0.17112
			653	0.033	653	0.08837	653	0.17003
			653.5	0.033	653.5	0.088	653.5	0.16894
			654	0.034	654	0.08764	654	0.16782
			654.5	0.034	654.5	0.08727	654.5	0.16666
			655	0.033	655	0.08691	655	0.16563
			655.5	0.034	655.5	0.08656	655.5	0.16462
			656	0.033	656	0.08622	656	0.16361
			656.5	0.032	656.5	0.08588	656.5	0.16264
			657	0.033	657	0.08555	657	0.1616
			657.5	0.033	657.5	0.08522	657.5	0.1605
			658	0.033	658	0.08491	658	0.15946
			658.5	0.033	658.5	0.08461	658.5	0.15836
			659	0.033	659	0.08432	659	0.15728
			659.5	0.032	659.5	0.08404	659.5	0.15616
			660	0.034	660	0.08377	660	0.15504
			660.5	0.033	660.5	0.08351	660.5	0.15399
			661	0.033	661	0.08327	661	0.15292
			661.5	0.032	661.5	0.08303	661.5	0.15201
			662	0.031	662	0.08281	662	0.15097
			662.5	0.033	662.5	0.0826	662.5	0.14997
			663	0.033	663	0.0824	663	0.14893
			663.5	0.033	663.5	0.08221	663.5	0.14802
			664	0.032	664	0.08203	664	0.14729
			664.5	0.032	664.5	0.08186	664.5	0.14654
			665	0.032	665	0.08169	665	0.1458
			665.5	0.031	665.5	0.08154	665.5	0.14513
			666	0.032	666	0.08139	666	0.1444
			666.5	0.032	666.5	0.08124	666.5	0.14374
			667	0.032	667	0.0811	667	0.14316
			667.5	0.031	667.5	0.08096	667.5	0.14241
			668	0.033	668	0.08082	668	0.14167
			668.5	0.031	668.5	0.08069	668.5	0.14087
			669	0.032	669	0.08055	669	0.14009
			669.5	0.032	669.5	0.08041	669.5	0.13925
			670	0.032	670	0.08026	670	0.13847
			670.5	0.032	670.5	0.08011	670.5	0.1375
			671	0.032	671	0.07996	671	0.13647
			671.5	0.03	671.5	0.0798	671.5	0.13545
			672	0.031	672	0.07964	672	0.1344
			672.5	0.032	672.5	0.07947	672.5	0.13349
			673	0.031	673	0.07929	673	0.13248
			673.5	0.031	673.5	0.07911	673.5	0.1314
			674	0.031	674	0.07892	674	0.13029
			674.5	0.031	674.5	0.07872	674.5	0.12921
			675	0.031	675	0.07851	675	0.12815
			675.5	0.032	675.5	0.0783	675.5	0.12725
			676	0.031	676	0.07808	676	0.12633
			676.5	0.032	676.5	0.07785	676.5	0.12533
			677	0.032	677	0.07762	677	0.12446
			677.5	0.031	677.5	0.07738	677.5	0.12353
			678	0.032	678	0.07714	678	0.12243
			678.5	0.03	678.5	0.07689	678.5	0.12152
			679	0.031	679	0.07664	679	0.12057
			679.5	0.032	679.5	0.07639	679.5	0.1195
			680	0.029	680	0.07614	680	0.11855
			680.5	0.031	680.5	0.07589	680.5	0.11767
			681	0.031	681	0.07563	681	0.11691
			681.5	0.03	681.5	0.07538	681.5	0.11608
			682	0.03	682	0.07513	682	0.11522
			682.5	0.03	682.5	0.07488	682.5	0.1144
			683	0.03	683	0.07463	683	0.11358
			683.5	0.03	683.5	0.07438	683.5	0.11288
			684	0.03	684	0.07414	684	0.11214
			684.5	0.031	684.5	0.0739	684.5	0.11149
			685	0.03	685	0.07366	685	0.11072
			685.5	0.033	685.5	0.07343	685.5	0.1099
			686	0.031	686	0.0732	686	0.10923
			686.5	0.031	686.5	0.07297	686.5	0.10845
			687	0.031	687	0.07274	687	0.10775
			687.5	0.031	687.5	0.07252	687.5	0.10712
			688	0.031	688	0.07229	688	0.10647
			688.5	0.031	688.5	0.07207	688.5	0.10575
			689	0.031	689	0.07185	689	0.10499
			689.5	0.031	689.5	0.07163	689.5	0.10423
			690	0.031	690	0.07142	690	0.10337
			690.5	0.031	690.5	0.0712	690.5	0.10266
			691	0.03	691	0.07098	691	0.10177
			691.5	0.032	691.5	0.07076	691.5	0.10095
			692	0.032	692	0.07054	692	0.10015
			692.5	0.03	692.5	0.07032	692.5	0.09941
			693	0.031	693	0.07009	693	0.09872
			693.5	0.03	693.5	0.06986	693.5	0.09796
			694	0.03	694	0.06964	694	0.09735
			694.5	0.029	694.5	0.0694	694.5	0.09672
			695	0.03	695	0.06917	695	0.09614
			695.5	0.029	695.5	0.06893	695.5	0.09563
			696	0.03	696	0.06869	696	0.09503
			696.5	0.029	696.5	0.06845	696.5	0.09442
			697	0.03	697	0.06821	697	0.09381
			697.5	0.03	697.5	0.06796	697.5	0.09324
			698	0.03	698	0.06771	698	0.09288
			698.5	0.03	698.5	0.06746	698.5	0.09243
			699	0.03	699	0.06721	699	0.092
			699.5	0.031	699.5	0.06696	699.5	0.09161
			700	0.029	700	0.0667	700	0.09115
			700.5	0.031	700.5	0.06644	700.5	0.09056
			701	0.028	701	0.06619	701	0.09003
			701.5	0.029	701.5	0.06593	701.5	0.08958
			702	0.03	702	0.06567	702	0.08901
			702.5	0.031	702.5	0.06541	702.5	0.0885
			703	0.03	703	0.06515	703	0.088
			703.5	0.029	703.5	0.0649	703.5	0.08755
			704	0.029	704	0.06464	704	0.08693
			704.5	0.03	704.5	0.06438	704.5	0.08646
			705	0.03	705	0.06412	705	0.08596
			705.5	0.029	705.5	0.06386	705.5	0.0856
			706	0.029	706	0.06361	706	0.08519
			706.5	0.029	706.5	0.06335	706.5	0.08473
			707	0.029	707	0.0631	707	0.08434
			707.5	0.028	707.5	0.06284	707.5	0.08389
			708	0.028	708	0.06259	708	0.08331
			708.5	0.029	708.5	0.06233	708.5	0.0828
			709	0.029	709	0.06208	709	0.08235
			709.5	0.03	709.5	0.06182	709.5	0.08206
			710	0.03	710	0.06157	710	0.0817
			710.5	0.029	710.5	0.06131	710.5	0.08126
			711	0.03	711	0.06106	711	0.08084
			711.5	0.029	711.5	0.0608	711.5	0.08062
			712	0.029	712	0.06055	712	0.08027
			712.5	0.03	712.5	0.0603	712.5	0.07991
			713	0.03	713	0.06004	713	0.07951
			713.5	0.029	713.5	0.05979	713.5	0.0792
			714	0.031	714	0.05954	714	0.07895
			714.5	0.029	714.5	0.05928	714.5	0.0786
			715	0.03	715	0.05903	715	0.07826
			715.5	0.03	715.5	0.05878	715.5	0.07795
			716	0.03	716	0.05854	716	0.07761
			716.5	0.029	716.5	0.05829	716.5	0.07735
			717	0.03	717	0.05805	717	0.07706
			717.5	0.029	717.5	0.05781	717.5	0.0769
			718	0.029	718	0.05757	718	0.07659
			718.5	0.03	718.5	0.05734	718.5	0.07621
			719	0.029	719	0.05711	719	0.07588
			719.5	0.028	719.5	0.05689	719.5	0.07552
			720	0.03	720	0.05667	720	0.07509
			720.5	0.027	720.5	0.05646	720.5	0.07461
			721	0.03	721	0.05625	721	0.07433
			721.5	0.03	721.5	0.05605	721.5	0.07407
			722	0.029	722	0.05586	722	0.07369
			722.5	0.03	722.5	0.05568	722.5	0.07332
			723	0.028	723	0.0555	723	0.07306
			723.5	0.028	723.5	0.05533	723.5	0.07289
			724	0.029	724	0.05517	724	0.07248
			724.5	0.029	724.5	0.05502	724.5	0.07215
			725	0.03	725	0.05488	725	0.07188
			725.5	0.029	725.5	0.05475	725.5	0.07178
			726	0.029	726	0.05462	726	0.07151
			726.5	0.029	726.5	0.05451	726.5	0.07112
			727	0.03	727	0.0544	727	0.07078
			727.5	0.028	727.5	0.05431	727.5	0.0706
			728	0.029	728	0.05422	728	0.0704
			728.5	0.029	728.5	0.05414	728.5	0.07015
			729	0.029	729	0.05406	729	0.07004
			729.5	0.029	729.5	0.054	729.5	0.06974
			730	0.029	730	0.05394	730	0.06949
			730.5	0.028	730.5	0.05389	730.5	0.06936
			731	0.029	731	0.05385	731	0.06928
			731.5	0.028	731.5	0.05381	731.5	0.06919
			732	0.03	732	0.05378	732	0.06905
			732.5	0.028	732.5	0.05375	732.5	0.06882
			733	0.03	733	0.05372	733	0.06874
			733.5	0.028	733.5	0.05371	733.5	0.06844
			734	0.03	734	0.05369	734	0.06826
			734.5	0.028	734.5	0.05368	734.5	0.06801
			735	0.029	735	0.05366	735	0.06795
			735.5	0.03	735.5	0.05365	735.5	0.0677
			736	0.03	736	0.05364	736	0.06747
			736.5	0.028	736.5	0.05364	736.5	0.0674
			737	0.029	737	0.05363	737	0.06716
			737.5	0.029	737.5	0.05362	737.5	0.06693
			738	0.029	738	0.05361	738	0.06655
			738.5	0.028	738.5	0.0536	738.5	0.06627
			739	0.03	739	0.05358	739	0.06604
			739.5	0.029	739.5	0.05357	739.5	0.0659
			740	0.028	740	0.05355	740	0.06567
			740.5	0.029	740.5	0.05353	740.5	0.0654
			741	0.029	741	0.05351	741	0.06522
			741.5	0.03	741.5	0.05349	741.5	0.06514
			742	0.029	742	0.05346	742	0.06508
			742.5	0.028	742.5	0.05343	742.5	0.06503
			743	0.029	743	0.0534	743	0.0649
			743.5	0.028	743.5	0.05336	743.5	0.06483
			744	0.029	744	0.05333	744	0.06464
			744.5	0.029	744.5	0.05329	744.5	0.06448
			745	0.029	745	0.05324	745	0.06435
			745.5	0.028	745.5	0.0532	745.5	0.06417
			746	0.028	746	0.05315	746	0.06412
			746.5	0.03	746.5	0.0531	746.5	0.06397
			747	0.029	747	0.05305	747	0.06378
			747.5	0.029	747.5	0.053	747.5	0.06355
			748	0.03	748	0.05295	748	0.06347
			748.5	0.03	748.5	0.0529	748.5	0.06356
			749	0.029	749	0.05285	749	0.06335
			749.5	0.028	749.5	0.05279	749.5	0.0633
			750	0.028	750	0.05274	750	0.06303
			750.5	0.028	750.5	0.05269	750.5	0.06296
			751	0.029	751	0.05264	751	0.06273
			751.5	0.029	751.5	0.05259	751.5	0.06264
			752	0.028	752	0.05254	752	0.06249
			752.5	0.029	752.5	0.0525	752.5	0.06242
			753	0.028	753	0.05246	753	0.06252
			753.5	0.028	753.5	0.05241	753.5	0.06249
			754	0.028	754	0.05238	754	0.06229
			754.5	0.028	754.5	0.05234	754.5	0.06212
			755	0.027	755	0.05231	755	0.06199
			755.5	0.028	755.5	0.05228	755.5	0.06177
			756	0.028	756	0.05225	756	0.06169
			756.5	0.029	756.5	0.05223	756.5	0.06156
			757	0.029	757	0.05221	757	0.06148
			757.5	0.027	757.5	0.05219	757.5	0.06127
			758	0.028	758	0.05218	758	0.06128
			758.5	0.029	758.5	0.05217	758.5	0.0611
			759	0.028	759	0.05216	759	0.06097
			759.5	0.03	759.5	0.05216	759.5	0.0611
			760	0.028	760	0.05216	760	0.06095
			760.5	0.03	760.5	0.05216	760.5	0.0608
			761	0.028	761	0.05216	761	0.06058
			761.5	0.029	761.5	0.05217	761.5	0.06027
			762	0.028	762	0.05217	762	0.06014
			762.5	0.029	762.5	0.05218	762.5	0.06022
			763	0.028	763	0.05219	763	0.06004
			763.5	0.029	763.5	0.0522	763.5	0.05994
			764	0.028	764	0.05221	764	0.05981
			764.5	0.026	764.5	0.05222	764.5	0.05975
			765	0.029	765	0.05223	765	0.05964
			765.5	0.027	765.5	0.05224	765.5	0.05936
			766	0.027	766	0.05224	766	0.05909
			766.5	0.027	766.5	0.05225	766.5	0.05898
			767	0.026	767	0.05225	767	0.05893
			767.5	0.03	767.5	0.05224	767.5	0.05872
			768	0.027	768	0.05223	768	0.05874
			768.5	0.028	768.5	0.05222	768.5	0.05855
			769	0.028	769	0.0522	769	0.05853
			769.5	0.029	769.5	0.05217	769.5	0.05836
			770	0.028	770	0.05214	770	0.05837
			770.5	0.027	770.5	0.0521	770.5	0.05833
			771	0.027	771	0.05205	771	0.05834
			771.5	0.028	771.5	0.05199	771.5	0.05837
			772	0.03	772	0.05193	772	0.05821
			772.5	0.029	772.5	0.05185	772.5	0.05815
			773	0.026	773	0.05177	773	0.0583
			773.5	0.029	773.5	0.05167	773.5	0.05815
			774	0.029	774	0.05157	774	0.05824
			774.5	0.03	774.5	0.05145	774.5	0.05823
			775	0.029	775	0.05132	775	0.05807
			775.5	0.031	775.5	0.05118	775.5	0.05794
			776	0.029	776	0.05103	776	0.05784
			776.5	0.029	776.5	0.05087	776.5	0.05778
			777	0.029	777	0.0507	777	0.05782
			777.5	0.029	777.5	0.05052	777.5	0.05773
			778	0.027	778	0.05033	778	0.05783
			778.5	0.026	778.5	0.05012	778.5	0.05799
			779	0.027	779	0.04991	779	0.05794
			779.5	0.029	779.5	0.04969	779.5	0.05785
			780	0.029	780	0.04946	780	0.05786
			780.5	0.029	780.5	0.04922	780.5	0.05775
			781	0.028	781	0.04897	781	0.05763
			781.5	0.029	781.5	0.04871	781.5	0.05744
			782	0.029	782	0.04845	782	0.05733
			782.5	0.029	782.5	0.04818	782.5	0.05721
			783	0.026	783	0.04791	783	0.05689
			783.5	0.029	783.5	0.04763	783.5	0.05666
			784	0.028	784	0.04735	784	0.05625
			784.5	0.028	784.5	0.04707	784.5	0.05588
			785	0.029	785	0.04678	785	0.05565
			785.5	0.026	785.5	0.0465	785.5	0.05525
			786	0.026	786	0.04622	786	0.0549
			786.5	0.026	786.5	0.04593	786.5	0.05452
			787	0.026	787	0.04565	787	0.05422
			787.5	0.026	787.5	0.04538	787.5	0.05387
			788	0.025	788	0.04511	788	0.05361
			788.5	0.026	788.5	0.04484	788.5	0.05344
			789	0.027	789	0.04458	789	0.05336
			789.5	0.027	789.5	0.04433	789.5	0.05331
			790	0.027	790	0.04408	790	0.0534
			790.5	0.027	790.5	0.04385	790.5	0.05329
			791	0.025	791	0.04363	791	0.05325
			791.5	0.026	791.5	0.04341	791.5	0.05324
			792	0.026	792	0.04321	792	0.05329
			792.5	0.027	792.5	0.04303	792.5	0.05324
			793	0.025	793	0.04285	793	0.0531
			793.5	0.026	793.5	0.0427	793.5	0.05291
			794	0.024	794	0.04256	794	0.05281
			794.5	0.027	794.5	0.04245	794.5	0.0542
			795	0.027	795	0.04234	795	0.0532
			795.5	0.025	795.5	0.04225	795.5	0.0512
			796	0.025	796	0.04218	796	0.0512
			796.5	0.026	796.5	0.04214	796.5	0.0532
			797	0.025	797	0.04212	797	0.0532
			797.5	0.025	797.5	0.04212	797.5	0.0522
			798	0.025	798	0.04216	798	0.0502
			798.5	0.025	798.5	0.04222	798.5	0.0512
			799	0.024	799	0.04231	799	0.0512
			799.5	0.025	799.5	0.04241	799.5	0.0532
			800	0.026	800	0.04253	800	0.0522

## Sheet: Figure 4a
Figure 4c	Comparison of the binding energies of various Na2Sx molecules bound to NiS2, N-doped carbon nanotube, and carbon nanotube, respectivel.		1	2.45835	0.71	0.35
			2	2.77724	0.8	0.46
			3	1.45814	0.56	0.18
			4	1.31967	0.55	0.07
